# Supplementary material for: Epidemiology of Plasmid Lineages Mediating the Spread of Extended-Spectrum Beta-Lactamases among Clinical Escherichia coli
Source: mSystems. 2022 Aug 22;7(5):e00519-22. doi: 10.1128/msystems.00519-22 (PMC9601178; doi:10.1128/msystems.00519-22)
Supplement: Data Set S1 [file msystems.00519-22-s0010.xlsx]

## Sheet: Sheet A
Isolate	blaCTX-M	blaCTX-M-14	blaCTX-M-15	blaCTX-M-24	blaCTX-M-27	blaCTX-M-55	blaSHV-7	blaTEM-29
1	0	0	1	0	0	0	0	0
2	0	0	1	0	0	0	0	0
3	0	1	0	0	0	0	0	0
4	0	0	1	0	0	0	0	0
5	0	0	0	0	0	0	0	0
6	0	2	0	0	0	0	0	0
7	0	0	0	0	1	0	0	0
8	0	0	0	0	1	0	0	0
9	0	0	1	0	0	0	0	0
10	0	2	0	0	0	0	0	0
11	0	1	0	0	0	0	0	0
12	0	1	0	0	0	0	0	0
13	0	0	0	0	0	0	0	0
14	0	0	1	0	0	0	0	0
15	0	0	1	0	0	0	0	0
16	0	0	1	0	0	0	0	0
17	0	0	1	0	0	0	0	0
18	0	0	0	0	0	1	0	0
19	0	0	0	0	1	1	0	0
20	0	1	0	0	0	0	0	0
21	0	0	1	0	0	0	0	0
22	0	0	1	0	0	0	0	0
23	0	0	0	0	0	0	0	0
24	0	3	0	0	0	0	0	0
25	0	2	0	0	0	0	0	0
26	0	0	1	0	0	0	0	0
27	0	0	0	0	1	0	0	0
28	0	0	2	0	0	0	0	0
29	0	1	1	0	0	0	0	0
30	0	0	0	0	1	0	0	0
31	0	0	1	0	0	0	0	0
32	0	0	0	0	0	1	0	0
33	0	0	1	0	0	0	0	0
34	0	0	0	0	1	0	0	0
35	0	0	1	0	0	0	0	0
36	0	0	1	0	0	0	0	0
38	0	0	1	0	0	0	0	0
39	0	1	0	0	0	0	0	0
40	0	0	1	0	0	0	0	0
41	0	0	0	0	0	3	0	0
42	1	0	0	0	0	0	0	0
43	0	0	2	0	0	0	0	0
44	0	1	0	0	0	0	0	0
45	0	0	0	0	0	0	0	0
46	0	0	0	0	0	1	0	0
48	0	1	0	0	0	0	0	0
49	0	1	0	0	0	0	0	0
50	0	0	0	0	0	1	0	0
51	0	0	0	0	0	1	0	0
52	0	0	0	0	1	0	0	0
53	0	0	0	0	0	1	0	0
54	0	0	0	0	0	0	0	0
55	0	0	0	0	1	0	0	0
56	0	0	1	0	0	0	0	0
57	0	0	0	0	1	0	0	0
58	0	0	2	0	0	0	0	0
59	0	0	1	0	0	0	0	0
60	0	0	0	0	0	0	0	1
61	0	0	2	0	0	0	0	0
62	0	0	2	0	0	0	0	0
63	0	0	0	0	1	0	0	0
64	0	0	1	0	0	0	0	0
65	0	0	1	0	0	0	0	0
66	0	1	0	0	0	0	0	0
67	0	0	0	0	2	0	0	0
68	0	0	0	0	2	0	0	0
69	0	0	2	0	0	0	0	0
70	0	0	1	0	0	0	0	0
71	0	0	1	0	0	0	0	0
72	0	0	1	0	0	0	0	0
73	0	0	1	0	0	0	0	0
74	0	0	0	0	1	0	0	0
75	0	0	1	0	0	0	0	0
76	0	2	0	0	0	0	0	0
77	0	0	3	0	0	0	0	0
78	0	0	0	0	1	0	0	0
79	0	0	1	0	0	0	0	0
80	0	0	1	0	0	0	0	0
81	0	0	0	0	1	0	0	0
82	0	0	1	0	0	0	0	0
83	0	0	0	0	1	0	0	0
84	0	0	0	0	1	0	0	0
85	0	0	1	0	0	0	0	0
86	0	0	0	0	0	1	0	0
87	0	0	0	0	0	1	0	0
88	0	0	0	0	0	1	0	0
89	0	0	1	0	0	0	0	0
90	0	0	0	0	1	0	0	0
91	0	0	2	0	0	0	0	0
92	0	0	1	0	0	0	0	0
93	0	0	0	0	1	0	0	0
94	0	0	1	0	0	0	0	0
96	0	0	2	0	0	0	0	0
97	0	1	0	0	0	0	0	0
98	0	0	1	0	0	0	0	0
99	0	0	1	0	0	0	0	0
100	0	0	1	0	0	0	0	0
101	0	0	1	0	0	0	0	0
102	0	0	1	0	0	0	0	0
103	0	0	0	0	0	1	0	0
104	0	0	1	0	0	0	0	0
105	0	0	1	0	0	0	0	0
106	0	0	0	0	1	0	0	0
107	0	0	0	0	1	0	0	0
108	0	0	0	1	0	0	0	0
109	0	0	1	0	0	0	0	0
110	0	0	1	0	0	0	0	0
111	1	0	1	0	0	0	0	0
112	0	0	0	0	1	0	0	0
113	0	0	0	0	0	1	0	0
114	0	0	0	0	0	1	0	0
115	0	1	0	0	0	0	0	0
116	0	0	0	0	0	1	0	0
117	0	1	0	0	0	0	0	0
118	0	0	1	0	0	0	0	0
119	0	0	0	0	1	0	0	0
120	0	0	0	0	1	0	0	0
121	0	0	0	0	0	0	1	0
122	0	0	0	0	1	0	0	0
123	0	0	1	0	0	0	0	0
124	1	0	0	0	0	0	0	0
125	0	0	0	0	1	0	0	0
126	0	0	0	0	2	0	0	0
127	0	1	0	0	0	0	0	0
128	0	0	1	0	0	0	0	0
129	0	0	2	0	0	0	0	0
130	0	0	0	0	0	0	0	0
131	0	0	1	0	0	0	0	0
132	0	0	0	0	0	0	0	0
133	0	0	1	0	0	0	0	0
134	0	1	1	0	0	0	0	0
135	0	0	0	0	0	0	0	0
136	0	0	1	0	0	0	0	0
137	0	0	1	0	0	0	0	0
138	0	0	0	0	0	1	0	0
139	0	0	1	0	0	0	0	0
140	0	1	0	0	0	0	0	0
141	0	0	0	0	1	0	0	0
142	0	2	0	0	0	0	0	0
143	0	2	0	0	0	0	0	0
144	0	1	0	0	0	0	0	0
145	0	3	0	0	0	0	0	0
146	0	4	0	0	0	0	0	0
147	0	0	2	0	0	0	0	0
148	0	0	1	0	0	0	0	0
149	0	0	1	0	0	0	0	0
150	0	0	1	0	0	0	0	0
151	0	0	1	0	0	0	0	0
152	0	0	1	0	0	0	0	0

## Sheet: Sheet B
Module	GO term	Observed count	Expected count	p.value	p.value, bonferroni adj
11	P:response to antibiotic	15	11.6771	0.326474	1
12	P:response to antibiotic	0	11.6771	0.000564237	1
14	P:response to antibiotic	0	10.2175	0.00127359	1
7	P:response to antibiotic	13	29.1928	0.00216559	1
3	P:response to antibiotic	107	64.2242	1.89e-08	0.00041701
15	P:response to antibiotic	0	7.29821	0.00659182	1
4	P:response to antibiotic	1	62.7646	2.37e-16	5.23e-12
13	P:response to antibiotic	1	11.6771	0.0016163	1
8	P:response to antibiotic	0	26.2735	1.67e-07	0.00368469
9	P:response to antibiotic	4	21.8946	0.000100122	1
6	P:response to antibiotic	86	52.5471	1.49e-06	0.0328754
2	P:response to antibiotic	1	74.4417	1.5e-19	3.31e-15
1	P:response to antibiotic	373	137.206	1.14e-113	2.52e-109
5	P:response to antibiotic	0	56.926	2.83e-15	6.24e-11
10	P:response to antibiotic	0	14.5964	0.000111504	1
Singletons	P:response to antibiotic	50	58.3857	0.250045	1
11	F:aminoglycoside 3-N-acetyltransferase activity	2	0.376682	0.00760798	1
12	F:aminoglycoside 3-N-acetyltransferase activity	0	0.376682	0.535703	1
14	F:aminoglycoside 3-N-acetyltransferase activity	0	0.329596	0.562816	1
7	F:aminoglycoside 3-N-acetyltransferase activity	0	0.941704	0.320743	1
3	F:aminoglycoside 3-N-acetyltransferase activity	4	2.07175	0.158223	1
15	F:aminoglycoside 3-N-acetyltransferase activity	0	0.235426	0.625585	1
4	F:aminoglycoside 3-N-acetyltransferase activity	0	2.02466	0.134421	1
13	F:aminoglycoside 3-N-acetyltransferase activity	0	0.376682	0.535703	1
8	F:aminoglycoside 3-N-acetyltransferase activity	0	0.847534	0.347333	1
9	F:aminoglycoside 3-N-acetyltransferase activity	0	0.706278	0.392605	1
6	F:aminoglycoside 3-N-acetyltransferase activity	6	1.69507	0.000563408	1
2	F:aminoglycoside 3-N-acetyltransferase activity	0	2.40135	0.099634	1
1	F:aminoglycoside 3-N-acetyltransferase activity	8	4.42601	0.0558448	1
5	F:aminoglycoside 3-N-acetyltransferase activity	0	1.83632	0.15603	1
10	F:aminoglycoside 3-N-acetyltransferase activity	0	0.470852	0.487675	1
Singletons	F:aminoglycoside 3-N-acetyltransferase activity	1	1.88341	0.499883	1
11	C:integral component of membrane	215	115.049	5.29e-21	1.17e-16
12	C:integral component of membrane	85	115.049	0.00469889	1
14	C:integral component of membrane	0	100.668	4.84e-24	1.07e-19
7	C:integral component of membrane	249	287.623	0.0197936	1
3	C:integral component of membrane	1243	632.771	5.23e-144	1.15e-139
15	C:integral component of membrane	4	71.9058	8.06e-16	1.78e-11
4	C:integral component of membrane	73	618.39	8.79e-118	1.94e-113
13	C:integral component of membrane	68	115.049	9.59e-06	0.211594
8	C:integral component of membrane	0	258.861	1.29e-60	2.85e-56
9	C:integral component of membrane	151	215.717	7.38e-06	0.162832
6	C:integral component of membrane	957	517.722	3.59e-90	7.92e-86
2	C:integral component of membrane	55	733.439	4.05e-156	8.94e-152
1	C:integral component of membrane	2991	1351.83	0	0
5	C:integral component of membrane	0	560.865	1.11e-135	2.45e-131
10	C:integral component of membrane	0	143.812	7.42e-34	1.64e-29
Singletons	C:integral component of membrane	323	575.247	2.96e-28	6.53e-24
11	F:hydrolase activity	10	9.93722	0.983966	1
12	F:hydrolase activity	1	9.93722	0.00422461	1
14	F:hydrolase activity	0	8.69507	0.00295716	1
7	F:hydrolase activity	10	24.843	0.00231079	1
3	F:hydrolase activity	138	54.6547	1.6e-32	3.53e-28
15	F:hydrolase activity	0	6.21076	0.0122027	1
4	F:hydrolase activity	1	53.4126	4.54e-14	1e-09
13	F:hydrolase activity	27	9.93722	4.71e-08	0.00103921
8	F:hydrolase activity	0	22.3587	1.39e-06	0.030669
9	F:hydrolase activity	31	18.6323	0.00356098	1
6	F:hydrolase activity	69	44.7175	0.00015229	1
2	F:hydrolase activity	0	63.3498	2.73e-17	6.02e-13
1	F:hydrolase activity	248	116.762	1.51e-42	3.33e-38
5	F:hydrolase activity	0	48.4439	3.19e-13	7.04e-09
10	F:hydrolase activity	0	12.4215	0.000364402	1
Singletons	F:hydrolase activity	19	49.6861	5.05e-06	0.111423
11	P:methylation	8	5.14798	0.204647	1
12	P:methylation	0	5.14798	0.0220478	1
14	P:methylation	0	4.50448	0.032417	1
7	P:methylation	2	12.87	0.00193333	1
3	P:methylation	40	28.3139	0.0207085	1
15	P:methylation	0	3.21749	0.0712508	1
4	P:methylation	0	27.6704	3.13e-08	0.000690603
13	P:methylation	24	5.14798	5.1e-17	1.13e-12
8	P:methylation	0	11.583	0.000512371	1
9	P:methylation	0	9.65247	0.00157529	1
6	P:methylation	51	23.1659	1.62e-09	3.57e-05
2	P:methylation	0	32.8184	1.15e-09	2.54e-05
1	P:methylation	155	60.4888	1.36e-42	3e-38
5	P:methylation	0	25.0964	1.57e-07	0.00346405
10	P:methylation	0	6.43498	0.0102982	1
Singletons	P:methylation	7	25.7399	0.000108211	1
11	F:nucleic acid binding	21	20.287	0.873086	1
12	F:nucleic acid binding	2	20.287	4.19e-05	0.924482
14	F:nucleic acid binding	0	17.7511	2.17e-05	0.478789
7	F:nucleic acid binding	7	50.7175	3.36e-10	7.41e-06
3	F:nucleic acid binding	240	111.578	1.52e-37	3.35e-33
15	F:nucleic acid binding	0	12.6794	0.000342361	1
4	F:nucleic acid binding	0	109.043	4.5e-28	9.93e-24
13	F:nucleic acid binding	39	20.287	2.76e-05	0.608966
8	F:nucleic acid binding	0	45.6457	5.32e-12	1.17e-07
9	F:nucleic acid binding	38	38.0381	0.994984	1
6	F:nucleic acid binding	95	91.2915	0.68561	1
2	F:nucleic acid binding	0	129.33	1.28e-33	2.82e-29
1	F:nucleic acid binding	658	238.372	1.48e-205	3.27e-201
5	F:nucleic acid binding	0	98.8991	2.22e-25	4.9e-21
10	F:nucleic acid binding	0	25.3587	3.52e-07	0.00776653
Singletons	F:nucleic acid binding	31	101.435	2.3e-13	5.07e-09
11	F:methyltransferase activity	8	4.46637	0.091559	1
12	F:methyltransferase activity	0	4.46637	0.0329583	1
14	F:methyltransferase activity	0	3.90807	0.0463071	1
7	F:methyltransferase activity	0	11.1659	0.000628321	1
3	F:methyltransferase activity	40	24.565	0.00103729	1
15	F:methyltransferase activity	0	2.79148	0.0929151	1
4	F:methyltransferase activity	0	24.0067	2.54e-07	0.00560426
13	F:methyltransferase activity	16	4.46637	3.65e-08	0.000805336
8	F:methyltransferase activity	0	10.0493	0.001212	1
9	F:methyltransferase activity	0	8.37444	0.00324221	1
6	F:methyltransferase activity	51	20.0987	6.53e-13	1.44e-08
2	F:methyltransferase activity	1	28.4731	4.48e-08	0.000988467
1	F:methyltransferase activity	128	52.4798	8.49e-32	1.87e-27
5	F:methyltransferase activity	0	21.7735	1.04e-06	0.0229466
10	F:methyltransferase activity	0	5.58296	0.0168588	1
Singletons	F:methyltransferase activity	5	22.3318	0.00012103	1
11	P:carbohydrate metabolic process	1	0.466368	0.430397	1
12	P:carbohydrate metabolic process	0	0.466368	0.490748	1
14	P:carbohydrate metabolic process	0	0.408072	0.519655	1
7	P:carbohydrate metabolic process	0	1.16592	0.269232	1
3	P:carbohydrate metabolic process	6	2.56502	0.023878	1
15	P:carbohydrate metabolic process	0	0.29148	0.587171	1
4	P:carbohydrate metabolic process	1	2.50673	0.316758	1
13	P:carbohydrate metabolic process	0	0.466368	0.490748	1
8	P:carbohydrate metabolic process	0	1.04933	0.295706	1
9	P:carbohydrate metabolic process	0	0.874439	0.341479	1
6	P:carbohydrate metabolic process	8	2.09865	2.15e-05	0.474376
2	P:carbohydrate metabolic process	0	2.97309	0.0669214	1
1	P:carbohydrate metabolic process	6	5.47982	0.802487	1
5	P:carbohydrate metabolic process	0	2.27354	0.11447	1
10	P:carbohydrate metabolic process	0	0.58296	0.439982	1
Singletons	P:carbohydrate metabolic process	4	2.33184	0.252223	1
11	F:hydrolase activity, acting on carbon-nitrogen (but not peptide) bonds	0	0.0358744	0.848426	1
12	F:hydrolase activity, acting on carbon-nitrogen (but not peptide) bonds	0	0.0358744	0.848426	1
14	F:hydrolase activity, acting on carbon-nitrogen (but not peptide) bonds	0	0.0313901	0.858268	1
7	F:hydrolase activity, acting on carbon-nitrogen (but not peptide) bonds	0	0.0896861	0.759281	1
3	F:hydrolase activity, acting on carbon-nitrogen (but not peptide) bonds	0	0.197309	0.639875	1
15	F:hydrolase activity, acting on carbon-nitrogen (but not peptide) bonds	0	0.0224215	0.880303	1
4	F:hydrolase activity, acting on carbon-nitrogen (but not peptide) bonds	0	0.192825	0.644116	1
13	F:hydrolase activity, acting on carbon-nitrogen (but not peptide) bonds	0	0.0358744	0.848426	1
8	F:hydrolase activity, acting on carbon-nitrogen (but not peptide) bonds	0	0.0807175	0.7718	1
9	F:hydrolase activity, acting on carbon-nitrogen (but not peptide) bonds	0	0.0672646	0.791912	1
6	F:hydrolase activity, acting on carbon-nitrogen (but not peptide) bonds	0	0.161435	0.675174	1
2	F:hydrolase activity, acting on carbon-nitrogen (but not peptide) bonds	0	0.2287	0.61134	1
1	F:hydrolase activity, acting on carbon-nitrogen (but not peptide) bonds	2	0.421525	0.00620645	1
5	F:hydrolase activity, acting on carbon-nitrogen (but not peptide) bonds	0	0.174888	0.66155	1
10	F:hydrolase activity, acting on carbon-nitrogen (but not peptide) bonds	0	0.044843	0.830409	1
Singletons	F:hydrolase activity, acting on carbon-nitrogen (but not peptide) bonds	0	0.179372	0.657117	1
11	P:cytolysis	1	1.75785	0.564078	1
12	P:cytolysis	0	1.75785	0.180932	1
14	P:cytolysis	0	1.53812	0.211279	1
7	P:cytolysis	1	4.39462	0.0975422	1
3	P:cytolysis	26	9.66816	3.16e-08	0.000697222
15	P:cytolysis	0	1.09865	0.291841	1
4	P:cytolysis	2	9.44843	0.0107978	1
13	P:cytolysis	0	1.75785	0.180932	1
8	P:cytolysis	0	3.95516	0.0423416	1
9	P:cytolysis	17	3.29596	1.61e-14	3.55e-10
6	P:cytolysis	19	7.91031	3.92e-05	0.864909
2	P:cytolysis	24	11.2063	4.89e-05	1
1	P:cytolysis	2	20.6547	3.83e-06	0.0845051
5	P:cytolysis	0	8.56951	0.00218093	1
10	P:cytolysis	0	2.19731	0.133813	1
Singletons	P:cytolysis	6	8.78924	0.324091	1
11	P:defense response to Gram-negative bacterium	1	0.699552	0.716989	1
12	P:defense response to Gram-negative bacterium	0	0.699552	0.398672	1
14	P:defense response to Gram-negative bacterium	0	0.612108	0.430354	1
7	P:defense response to Gram-negative bacterium	0	1.74888	0.176011	1
3	P:defense response to Gram-negative bacterium	1	3.84753	0.126243	1
15	P:defense response to Gram-negative bacterium	0	0.43722	0.506074	1
4	P:defense response to Gram-negative bacterium	1	3.76009	0.134288	1
13	P:defense response to Gram-negative bacterium	0	0.699552	0.398672	1
8	P:defense response to Gram-negative bacterium	0	1.57399	0.2003	1
9	P:defense response to Gram-negative bacterium	0	1.31166	0.244004	1
6	P:defense response to Gram-negative bacterium	18	3.14798	2.53e-18	5.58e-14
2	P:defense response to Gram-negative bacterium	16	4.45964	6.37e-09	0.000140548
1	P:defense response to Gram-negative bacterium	1	8.21973	0.00458863	1
5	P:defense response to Gram-negative bacterium	0	3.41031	0.0532167	1
10	P:defense response to Gram-negative bacterium	0	0.874439	0.344262	1
Singletons	P:defense response to Gram-negative bacterium	1	3.49776	0.161579	1
11	P:DNA replication	6	6.00897	0.997054	1
12	P:DNA replication	8	6.00897	0.412437	1
14	P:DNA replication	10	5.25785	0.0371126	1
7	P:DNA replication	0	15.0224	7.31e-05	1
3	P:DNA replication	62	33.0493	1.13e-07	0.00249323
15	P:DNA replication	0	3.75561	0.0513081	1
4	P:DNA replication	0	32.2982	2.25e-09	4.96e-05
13	P:DNA replication	29	6.00897	2.96e-21	6.53e-17
8	P:DNA replication	23	13.5202	0.00849315	1
9	P:DNA replication	29	11.2668	7.69e-08	0.00169672
6	P:DNA replication	28	27.0404	0.847369	1
2	P:DNA replication	0	38.3072	4.81e-11	1.06e-06
1	P:DNA replication	123	70.6054	2.24e-12	4.94e-08
5	P:DNA replication	0	29.2937	1.46e-08	0.000322134
10	P:DNA replication	0	7.51121	0.00557284	1
Singletons	P:DNA replication	17	30.0448	0.0126186	1
11	P:protein phosphorylation	20	3.76682	3.17e-17	6.99e-13
12	P:protein phosphorylation	0	3.76682	0.0501745	1
14	P:protein phosphorylation	0	3.29596	0.0672655	1
7	P:protein phosphorylation	1	9.41704	0.00500831	1
3	P:protein phosphorylation	21	20.7175	0.947874	1
15	P:protein phosphorylation	0	2.35426	0.122823	1
4	P:protein phosphorylation	0	20.2466	2.21e-06	0.0487614
13	P:protein phosphorylation	4	3.76682	0.903502	1
8	P:protein phosphorylation	0	8.47534	0.0029603	1
9	P:protein phosphorylation	15	7.06278	0.00238035	1
6	P:protein phosphorylation	35	16.9507	4.82e-06	0.106348
2	P:protein phosphorylation	0	24.0135	1.92e-07	0.00423629
1	P:protein phosphorylation	106	44.2601	1.53e-25	3.38e-21
5	P:protein phosphorylation	0	18.3632	7.26e-06	0.160185
10	P:protein phosphorylation	0	4.70852	0.0281883	1
Singletons	P:protein phosphorylation	8	18.8341	0.00888308	1
11	P:phosphorylation	2	2.99552	0.561631	1
12	P:phosphorylation	6	2.99552	0.0798221	1
14	P:phosphorylation	0	2.62108	0.102715	1
7	P:phosphorylation	2	7.48879	0.0401439	1
3	P:phosphorylation	35	16.4753	1.53e-06	0.0337579
15	P:phosphorylation	0	1.8722	0.168816	1
4	P:phosphorylation	0	16.1009	2.43e-05	0.536155
13	P:phosphorylation	12	2.99552	1.52e-07	0.00335373
8	P:phosphorylation	0	6.73991	0.00804529	1
9	P:phosphorylation	13	5.61659	0.00152861	1
6	P:phosphorylation	9	13.4798	0.203158	1
2	P:phosphorylation	0	19.0964	3.43e-06	0.0756795
1	P:phosphorylation	74	35.1973	1.81e-13	3.99e-09
5	P:phosphorylation	0	14.6031	6.33e-05	1
10	P:phosphorylation	0	3.74439	0.0503347	1
Singletons	P:phosphorylation	14	14.9776	0.791202	1
11	P:DNA duplex unwinding	0	3.62332	0.0547561	1
12	P:DNA duplex unwinding	0	3.62332	0.0547561	1
14	P:DNA duplex unwinding	0	3.1704	0.0727011	1
7	P:DNA duplex unwinding	0	9.0583	0.0020732	1
3	P:DNA duplex unwinding	68	19.9283	8.08e-30	1.78e-25
15	P:DNA duplex unwinding	0	2.26457	0.130189	1
4	P:DNA duplex unwinding	0	19.4753	3.44e-06	0.0759002
13	P:DNA duplex unwinding	12	3.62332	8.97e-06	0.197914
8	P:DNA duplex unwinding	0	8.15247	0.0035606	1
9	P:DNA duplex unwinding	15	6.79372	0.00136129	1
6	P:DNA duplex unwinding	6	16.3049	0.00777442	1
2	P:DNA duplex unwinding	0	23.0987	3.27e-07	0.00721493
1	P:DNA duplex unwinding	97	42.574	6.04e-21	1.33e-16
5	P:DNA duplex unwinding	0	17.6637	1.08e-05	0.238291
10	P:DNA duplex unwinding	0	4.52915	0.0313622	1
Singletons	P:DNA duplex unwinding	4	18.1166	0.000508705	1
11	F:DNA binding	72	88.9148	0.0702754	1
12	F:DNA binding	46	88.9148	4.38e-06	0.0966403
14	F:DNA binding	10	77.8004	9.35e-15	2.06e-10
7	F:DNA binding	148	222.287	3.43e-07	0.00756795
3	F:DNA binding	917	489.031	2.3e-92	5.07e-88
15	F:DNA binding	0	55.5717	6.54e-14	1.44e-09
4	F:DNA binding	1	477.917	1.48e-116	3.27e-112
13	F:DNA binding	58	88.9148	0.000938517	1
8	F:DNA binding	24	200.058	5.45e-37	1.2e-32
9	F:DNA binding	195	166.715	0.0258537	1
6	F:DNA binding	521	400.117	2.92e-10	6.44e-06
2	F:DNA binding	36	566.832	4.38e-124	9.66e-120
1	F:DNA binding	2700	1044.75	0	0
5	F:DNA binding	0	433.46	2.62e-105	5.78e-101
10	F:DNA binding	0	111.143	1.52e-26	3.35e-22
Singletons	F:DNA binding	229	444.574	8.57e-27	1.89e-22
11	F:DNA helicase activity	0	3.8565	0.0475183	1
12	F:DNA helicase activity	0	3.8565	0.0475183	1
14	F:DNA helicase activity	0	3.37444	0.0640901	1
7	F:DNA helicase activity	0	9.64126	0.00148761	1
3	F:DNA helicase activity	73	21.2108	2.3e-32	5.07e-28
15	F:DNA helicase activity	0	2.41031	0.118454	1
4	F:DNA helicase activity	0	20.7287	1.67e-06	0.0368469
13	F:DNA helicase activity	12	3.8565	2.86e-05	0.63103
8	F:DNA helicase activity	0	8.67713	0.00263839	1
9	F:DNA helicase activity	15	7.23094	0.00329272	1
6	F:DNA helicase activity	6	17.3543	0.00447329	1
2	F:DNA helicase activity	0	24.5852	1.37e-07	0.00302277
1	F:DNA helicase activity	105	45.3139	1.85e-23	4.08e-19
5	F:DNA helicase activity	0	18.8004	5.65e-06	0.124662
10	F:DNA helicase activity	0	4.82063	0.0263761	1
Singletons	F:DNA helicase activity	4	19.2825	0.000264614	1
11	F:catalytic activity	0	2.83408	0.0893611	1
12	F:catalytic activity	0	2.83408	0.0893611	1
14	F:catalytic activity	0	2.47982	0.112456	1
7	F:catalytic activity	0	7.0852	0.00645803	1
3	F:catalytic activity	37	15.5874	1.11e-08	0.00024491
15	F:catalytic activity	0	1.7713	0.180758	1
4	F:catalytic activity	0	15.2332	4.03e-05	0.889179
13	F:catalytic activity	4	2.83408	0.484637	1
8	F:catalytic activity	0	6.37668	0.00994423	1
9	F:catalytic activity	11	5.3139	0.0121003	1
6	F:catalytic activity	27	12.7534	3.17e-05	0.699429
2	F:catalytic activity	0	18.0673	6.28e-06	0.138562
1	F:catalytic activity	77	33.3004	1.54e-17	3.4e-13
5	F:catalytic activity	0	13.8161	9.98e-05	1
10	F:catalytic activity	0	3.5426	0.0569568	1
Singletons	F:catalytic activity	2	14.1704	0.000702545	1
11	F:helicase activity	1	2.49327	0.339932	1
12	F:helicase activity	0	2.49327	0.111078	1
14	F:helicase activity	0	2.18161	0.136551	1
7	F:helicase activity	1	6.23318	0.031974	1
3	F:helicase activity	27	13.713	0.000157251	1
15	F:helicase activity	0	1.5583	0.209343	1
4	F:helicase activity	0	13.4013	0.00011757	1
13	F:helicase activity	12	2.49327	1.24e-09	2.74e-05
8	F:helicase activity	0	5.60987	0.0156143	1
9	F:helicase activity	16	4.67489	9.92e-08	0.00218875
6	F:helicase activity	5	11.2197	0.0527856	1
2	F:helicase activity	0	15.8946	2.27e-05	0.500853
1	F:helicase activity	67	29.296	4.46e-15	9.84e-11
5	F:helicase activity	0	12.1547	0.000262673	1
10	F:helicase activity	0	3.11659	0.0741774	1
Singletons	F:helicase activity	10	12.4664	0.464085	1
11	F:protein kinase activity	0	0.107623	0.740612	1
12	F:protein kinase activity	0	0.107623	0.740612	1
14	F:protein kinase activity	0	0.0941704	0.757087	1
7	F:protein kinase activity	0	0.269058	0.595596	1
3	F:protein kinase activity	0	0.591928	0.417722	1
15	F:protein kinase activity	0	0.0672646	0.794231	1
4	F:protein kinase activity	0	0.578475	0.423639	1
13	F:protein kinase activity	4	0.107623	4.94e-33	1.09e-28
8	F:protein kinase activity	0	0.242152	0.615435	1
9	F:protein kinase activity	0	0.201794	0.647696	1
6	F:protein kinase activity	2	0.484305	0.0231119	1
2	F:protein kinase activity	0	0.686099	0.378772	1
1	F:protein kinase activity	0	1.26457	0.205581	1
5	F:protein kinase activity	0	0.524664	0.448303	1
10	F:protein kinase activity	0	0.134529	0.710664	1
Singletons	F:protein kinase activity	0	0.538117	0.441981	1
11	F:ATP binding	25	23.9821	0.83386	1
12	F:ATP binding	17	23.9821	0.150235	1
14	F:ATP binding	0	20.9843	3.89e-06	0.085829
7	F:ATP binding	46	59.9552	0.0651688	1
3	F:ATP binding	255	131.901	1.48e-29	3.27e-25
15	F:ATP binding	0	14.9888	9.88e-05	1
4	F:ATP binding	0	128.904	6.98e-33	1.54e-28
13	F:ATP binding	94	23.9821	3.47e-47	7.66e-43
8	F:ATP binding	0	53.9596	6.45e-14	1.42e-09
9	F:ATP binding	73	44.9664	2.11e-05	0.46555
6	F:ATP binding	133	107.919	0.0118003	1
2	F:ATP binding	13	152.886	2.74e-33	6.05e-29
1	F:ATP binding	619	281.789	3.32e-113	7.33e-109
5	F:ATP binding	0	116.913	1.06e-29	2.34e-25
10	F:ATP binding	0	29.9776	3.07e-08	0.000677365
Singletons	F:ATP binding	62	119.91	2.98e-08	0.000657507
11	F:transaminase activity	0	0.197309	0.653985	1
12	F:transaminase activity	0	0.197309	0.653985	1
14	F:transaminase activity	0	0.172646	0.675358	1
7	F:transaminase activity	0	0.493274	0.472368	1
3	F:transaminase activity	0	1.0852	0.272528	1
15	F:transaminase activity	0	0.123318	0.723974	1
4	F:transaminase activity	0	1.06054	0.278643	1
13	F:transaminase activity	4	0.197309	5.69e-18	1.26e-13
8	F:transaminase activity	0	0.443946	0.496404	1
9	F:transaminase activity	0	0.369955	0.536092	1
6	F:transaminase activity	0	0.887892	0.325716	1
2	F:transaminase activity	0	1.25785	0.233362	1
1	F:transaminase activity	7	2.31839	0.000538216	1
5	F:transaminase activity	0	0.961883	0.304575	1
10	F:transaminase activity	0	0.246637	0.615465	1
Singletons	F:transaminase activity	0	0.986547	0.297862	1
11	F:kinase activity	1	2.42152	0.356629	1
12	F:kinase activity	6	2.42152	0.0203132	1
14	F:kinase activity	0	2.11883	0.142327	1
7	F:kinase activity	1	6.05381	0.035581	1
3	F:kinase activity	27	13.3184	7.85e-05	1
15	F:kinase activity	0	1.51345	0.216021	1
4	F:kinase activity	0	13.0157	0.000147452	1
13	F:kinase activity	12	2.42152	5.25e-10	1.16e-05
8	F:kinase activity	0	5.44843	0.0171831	1
9	F:kinase activity	12	4.54036	0.000369103	1
6	F:kinase activity	8	10.8969	0.360046	1
2	F:kinase activity	0	15.4372	2.98e-05	0.657507
1	F:kinase activity	58	28.4529	4.51e-10	9.95e-06
5	F:kinase activity	0	11.8049	0.000322303	1
10	F:kinase activity	0	3.02691	0.078469	1
Singletons	F:kinase activity	10	12.1076	0.525529	1
11	F:transferase activity	2	8.08969	0.030732	1
12	F:transferase activity	0	8.08969	0.00410349	1
14	F:transferase activity	0	7.07848	0.00732561	1
7	F:transferase activity	14	20.2242	0.15673	1
3	F:transferase activity	77	44.4933	2.85e-07	0.00628824
15	F:transferase activity	0	5.05605	0.023742	1
4	F:transferase activity	0	43.4821	4.01e-12	8.85e-08
13	F:transferase activity	4	8.08969	0.146792	1
8	F:transferase activity	0	18.2018	1.33e-05	0.293451
9	F:transferase activity	19	15.1682	0.316899	1
6	F:transferase activity	15	36.4036	0.000215684	1
2	F:transferase activity	1	51.5717	7.27e-14	1.6e-09
1	F:transferase activity	310	95.0538	5.94e-136	1.31e-131
5	F:transferase activity	0	39.4372	4.9e-11	1.08e-06
10	F:transferase activity	0	10.1121	0.00129894	1
Singletons	F:transferase activity	9	40.4484	2.19e-07	0.00483202
11	F:pyridoxal phosphate binding	0	1.47085	0.221023	1
12	F:pyridoxal phosphate binding	0	1.47085	0.221023	1
14	F:pyridoxal phosphate binding	0	1.287	0.252845	1
7	F:pyridoxal phosphate binding	0	3.67713	0.049753	1
3	F:pyridoxal phosphate binding	22	8.08969	2.59e-07	0.00571458
15	F:pyridoxal phosphate binding	0	0.919283	0.33494	1
4	F:pyridoxal phosphate binding	0	7.90583	0.00309707	1
13	F:pyridoxal phosphate binding	4	1.47085	0.035347	1
8	F:pyridoxal phosphate binding	0	3.30942	0.0633054	1
9	F:pyridoxal phosphate binding	0	2.75785	0.0911566	1
6	F:pyridoxal phosphate binding	1	6.61883	0.0227337	1
2	F:pyridoxal phosphate binding	0	9.37668	0.00113865	1
1	F:pyridoxal phosphate binding	55	17.2825	1.74e-24	3.84e-20
5	F:pyridoxal phosphate binding	0	7.1704	0.00506105	1
10	F:pyridoxal phosphate binding	0	1.83857	0.170251	1
Singletons	F:pyridoxal phosphate binding	0	7.35426	0.00447857	1
11	C:membrane	7	1.79372	8.76e-05	1
12	C:membrane	7	1.79372	8.76e-05	1
14	C:membrane	0	1.56951	0.20668	1
7	C:membrane	3	4.4843	0.473253	1
3	C:membrane	26	9.86547	6.28e-08	0.00138562
15	C:membrane	0	1.12108	0.286969	1
4	C:membrane	0	9.64126	0.00108889	1
13	C:membrane	4	1.79372	0.0964498	1
8	C:membrane	0	4.03587	0.0402905	1
9	C:membrane	2	3.36323	0.449547	1
6	C:membrane	10	8.07175	0.479024	1
2	C:membrane	2	11.435	0.00302902	1
1	C:membrane	29	21.0762	0.0520386	1
5	C:membrane	0	8.74439	0.00196461	1
10	C:membrane	0	2.24215	0.12991	1
Singletons	C:membrane	10	8.96861	0.718126	1
11	P:secretion by the type IV secretion system	0	0.44843	0.499207	1
12	P:secretion by the type IV secretion system	0	0.44843	0.499207	1
14	P:secretion by the type IV secretion system	0	0.392377	0.527796	1
7	P:secretion by the type IV secretion system	18	1.12108	8.2e-60	1.81e-55
3	P:secretion by the type IV secretion system	0	2.46637	0.0980905	1
15	P:secretion by the type IV secretion system	0	0.280269	0.594451	1
4	P:secretion by the type IV secretion system	0	2.41031	0.102417	1
13	P:secretion by the type IV secretion system	0	0.44843	0.499207	1
8	P:secretion by the type IV secretion system	0	1.00897	0.305184	1
9	P:secretion by the type IV secretion system	0	0.840807	0.350936	1
6	P:secretion by the type IV secretion system	0	2.01794	0.138448	1
2	P:secretion by the type IV secretion system	0	2.85874	0.0723958	1
1	P:secretion by the type IV secretion system	0	5.26906	0.00977122	1
5	P:secretion by the type IV secretion system	0	2.1861	0.121679	1
10	P:secretion by the type IV secretion system	0	0.560538	0.448913	1
Singletons	P:secretion by the type IV secretion system	7	2.24215	0.000867548	1
11	C:cytoplasm	16	11.2825	0.156418	1
12	C:cytoplasm	11	11.2825	0.932363	1
14	C:cytoplasm	0	9.8722	0.00154043	1
7	C:cytoplasm	40	28.2063	0.0230763	1
3	C:cytoplasm	153	62.0538	5.04e-34	1.11e-29
15	C:cytoplasm	0	7.05157	0.00757405	1
4	C:cytoplasm	1	60.6435	7.8e-16	1.72e-11
13	C:cytoplasm	24	11.2825	0.00013314	1
8	C:cytoplasm	0	25.3857	2.7e-07	0.00595728
9	C:cytoplasm	31	21.1547	0.0294449	1
6	C:cytoplasm	46	50.7713	0.484928	1
2	C:cytoplasm	1	71.926	6.31e-19	1.39e-14
1	C:cytoplasm	266	132.57	6.83e-39	1.51e-34
5	C:cytoplasm	0	55.0022	8.26e-15	1.82e-10
10	C:cytoplasm	0	14.1031	0.000145729	1
Singletons	C:cytoplasm	40	56.4126	0.0220038	1
11	C:type IV secretion system complex	0	0.44843	0.499207	1
12	C:type IV secretion system complex	0	0.44843	0.499207	1
14	C:type IV secretion system complex	0	0.392377	0.527796	1
7	C:type IV secretion system complex	18	1.12108	8.2e-60	1.81e-55
3	C:type IV secretion system complex	0	2.46637	0.0980905	1
15	C:type IV secretion system complex	0	0.280269	0.594451	1
4	C:type IV secretion system complex	0	2.41031	0.102417	1
13	C:type IV secretion system complex	0	0.44843	0.499207	1
8	C:type IV secretion system complex	0	1.00897	0.305184	1
9	C:type IV secretion system complex	0	0.840807	0.350936	1
6	C:type IV secretion system complex	0	2.01794	0.138448	1
2	C:type IV secretion system complex	0	2.85874	0.0723958	1
1	C:type IV secretion system complex	0	5.26906	0.00977122	1
5	C:type IV secretion system complex	0	2.1861	0.121679	1
10	C:type IV secretion system complex	0	0.560538	0.448913	1
Singletons	C:type IV secretion system complex	7	2.24215	0.000867548	1
11	F:sulfuric ester hydrolase activity	0	0.0179372	0.892495	1
12	F:sulfuric ester hydrolase activity	0	0.0179372	0.892495	1
14	F:sulfuric ester hydrolase activity	0	0.0156951	0.899514	1
7	F:sulfuric ester hydrolase activity	0	0.044843	0.828461	1
3	F:sulfuric ester hydrolase activity	0	0.0986547	0.740768	1
15	F:sulfuric ester hydrolase activity	0	0.0112108	0.915202	1
4	F:sulfuric ester hydrolase activity	0	0.0964126	0.743933	1
13	F:sulfuric ester hydrolase activity	0	0.0179372	0.892495	1
8	F:sulfuric ester hydrolase activity	0	0.0403587	0.837513	1
9	F:sulfuric ester hydrolase activity	0	0.0336323	0.85201	1
6	F:sulfuric ester hydrolase activity	0	0.0807175	0.766987	1
2	F:sulfuric ester hydrolase activity	1	0.11435	0.00538585	1
1	F:sulfuric ester hydrolase activity	0	0.210762	0.605321	1
5	F:sulfuric ester hydrolase activity	0	0.0874439	0.756901	1
10	F:sulfuric ester hydrolase activity	0	0.0224215	0.879624	1
Singletons	F:sulfuric ester hydrolase activity	0	0.0896861	0.75361	1
11	P:mating behavior	0	0.0179372	0.892495	1
12	P:mating behavior	0	0.0179372	0.892495	1
14	P:mating behavior	0	0.0156951	0.899514	1
7	P:mating behavior	0	0.044843	0.828461	1
3	P:mating behavior	0	0.0986547	0.740768	1
15	P:mating behavior	0	0.0112108	0.915202	1
4	P:mating behavior	0	0.0964126	0.743933	1
13	P:mating behavior	0	0.0179372	0.892495	1
8	P:mating behavior	0	0.0403587	0.837513	1
9	P:mating behavior	0	0.0336323	0.85201	1
6	P:mating behavior	0	0.0807175	0.766987	1
2	P:mating behavior	0	0.11435	0.719353	1
1	P:mating behavior	1	0.210762	0.0529758	1
5	P:mating behavior	0	0.0874439	0.756901	1
10	P:mating behavior	0	0.0224215	0.879624	1
Singletons	P:mating behavior	0	0.0896861	0.75361	1
11	C:extracellular space	43	3.17489	1.23e-112	2.71e-108
12	C:extracellular space	0	3.17489	0.0721738	1
14	C:extracellular space	0	2.77803	0.0929617	1
7	C:extracellular space	0	7.93722	0.00394305	1
3	C:extracellular space	9	17.4619	0.0329308	1
15	C:extracellular space	0	1.9843	0.156595	1
4	C:extracellular space	0	17.065	1.39e-05	0.30669
13	C:extracellular space	0	3.17489	0.0721738	1
8	C:extracellular space	0	7.1435	0.00636509	1
9	C:extracellular space	0	5.95291	0.0130664	1
6	C:extracellular space	24	14.287	0.00735898	1
2	C:extracellular space	0	20.2399	1.75e-06	0.038612
1	C:extracellular space	98	37.3049	4.79e-29	1.06e-24
5	C:extracellular space	0	15.4776	3.82e-05	0.842845
10	C:extracellular space	0	3.96861	0.04392	1
Singletons	C:extracellular space	3	15.8744	0.00070725	1
11	P:proteolysis	102	81.5605	0.0223828	1
12	P:proteolysis	2	81.5605	6.13e-19	1.35e-14
14	P:proteolysis	0	71.3655	1.67e-17	3.68e-13
7	P:proteolysis	9	203.901	2.52e-44	5.56e-40
3	P:proteolysis	597	448.583	1.57e-13	3.46e-09
15	P:proteolysis	0	50.9753	6.97e-13	1.54e-08
4	P:proteolysis	0	438.388	1.61e-107	3.55e-103
13	P:proteolysis	12	81.5605	7.7e-15	1.7e-10
8	P:proteolysis	0	183.511	1.71e-43	3.77e-39
9	P:proteolysis	3	152.926	6.02e-35	1.33e-30
6	P:proteolysis	263	367.022	1.49e-08	0.000328754
2	P:proteolysis	2	519.948	1.03e-128	2.27e-124
1	P:proteolysis	3496	958.336	0	0
5	P:proteolysis	0	397.608	9.3e-97	2.05e-92
10	P:proteolysis	0	101.951	1.75e-24	3.86e-20
Singletons	P:proteolysis	61	407.803	1.96e-72	4.32e-68
11	P:beta-lactam antibiotic catabolic process	3	2.54709	0.774596	1
12	P:beta-lactam antibiotic catabolic process	0	2.54709	0.107296	1
14	P:beta-lactam antibiotic catabolic process	0	2.2287	0.132391	1
7	P:beta-lactam antibiotic catabolic process	2	6.36771	0.0765563	1
3	P:beta-lactam antibiotic catabolic process	42	14.009	3.35e-15	7.39e-11
15	P:beta-lactam antibiotic catabolic process	0	1.59193	0.204495	1
4	P:beta-lactam antibiotic catabolic process	1	13.6906	0.000308379	1
13	P:beta-lactam antibiotic catabolic process	1	2.54709	0.327981	1
8	P:beta-lactam antibiotic catabolic process	0	5.73094	0.0145351	1
9	P:beta-lactam antibiotic catabolic process	3	4.77578	0.408462	1
6	P:beta-lactam antibiotic catabolic process	22	11.4619	0.00116848	1
2	P:beta-lactam antibiotic catabolic process	0	16.2377	1.85e-05	0.408184
1	P:beta-lactam antibiotic catabolic process	61	29.9283	1.62e-10	3.57e-06
5	P:beta-lactam antibiotic catabolic process	0	12.417	0.000225358	1
10	P:beta-lactam antibiotic catabolic process	0	3.18386	0.0711243	1
Singletons	P:beta-lactam antibiotic catabolic process	7	12.7354	0.0920908	1
11	F:carboxypeptidase activity	1	0.215247	0.0878499	1
12	F:carboxypeptidase activity	0	0.215247	0.639667	1
14	F:carboxypeptidase activity	0	0.188341	0.6618	1
7	F:carboxypeptidase activity	0	0.538117	0.452901	1
3	F:carboxypeptidase activity	1	1.18386	0.858735	1
15	F:carboxypeptidase activity	0	0.134529	0.712235	1
4	F:carboxypeptidase activity	0	1.15695	0.257825	1
13	F:carboxypeptidase activity	0	0.215247	0.639667	1
8	F:carboxypeptidase activity	0	0.484305	0.477454	1
9	F:carboxypeptidase activity	0	0.403587	0.51812	1
6	F:carboxypeptidase activity	6	0.96861	9.71e-08	0.00214241
2	F:carboxypeptidase activity	1	1.3722	0.735646	1
1	F:carboxypeptidase activity	1	2.52915	0.279107	1
5	F:carboxypeptidase activity	0	1.04933	0.283575	1
10	F:carboxypeptidase activity	0	0.269058	0.599845	1
Singletons	F:carboxypeptidase activity	2	1.07623	0.350674	1
11	F:beta-lactamase activity	4	2.95964	0.541709	1
12	F:beta-lactamase activity	0	2.95964	0.0825637	1
14	F:beta-lactamase activity	0	2.58969	0.104797	1
7	F:beta-lactamase activity	2	7.3991	0.0422622	1
3	F:beta-lactamase activity	42	16.278	1.88e-11	4.15e-07
15	F:beta-lactamase activity	0	1.84978	0.171389	1
4	F:beta-lactamase activity	1	15.9081	8.42e-05	1
13	F:beta-lactamase activity	1	2.95964	0.250373	1
8	F:beta-lactamase activity	0	6.65919	0.00843244	1
9	F:beta-lactamase activity	3	5.54933	0.270955	1
6	F:beta-lactamase activity	31	13.3184	4.34e-07	0.00957578
2	F:beta-lactamase activity	1	18.8677	1.24e-05	0.273594
1	F:beta-lactamase activity	72	34.7758	1.2e-12	2.65e-08
5	F:beta-lactamase activity	0	14.4283	7e-05	1
10	F:beta-lactamase activity	0	3.69955	0.0517323	1
Singletons	F:beta-lactamase activity	8	14.7982	0.0639932	1
11	P:dephosphorylation	0	2.26009	0.12926	1
12	P:dephosphorylation	0	2.26009	0.12926	1
14	P:dephosphorylation	0	1.97758	0.156357	1
7	P:dephosphorylation	0	5.65022	0.0150083	1
3	P:dephosphorylation	0	12.4305	0.000204308	1
15	P:dephosphorylation	0	1.41256	0.231998	1
4	P:dephosphorylation	1	12.148	0.000765995	1
13	P:dephosphorylation	1	2.26009	0.397663	1
8	P:dephosphorylation	0	5.0852	0.0213369	1
9	P:dephosphorylation	0	4.23767	0.0362533	1
6	P:dephosphorylation	24	10.1704	6.1e-06	0.13459
2	P:dephosphorylation	0	14.4081	5.5e-05	1
1	P:dephosphorylation	100	26.5561	6.46e-58	1.43e-53
5	P:dephosphorylation	0	11.0179	0.000511378	1
10	P:dephosphorylation	0	2.82511	0.089136	1
Singletons	P:dephosphorylation	0	11.3004	0.000426174	1
11	F:3-phytase activity	0	0.0179372	0.892495	1
12	F:3-phytase activity	0	0.0179372	0.892495	1
14	F:3-phytase activity	0	0.0156951	0.899514	1
7	F:3-phytase activity	0	0.044843	0.828461	1
3	F:3-phytase activity	0	0.0986547	0.740768	1
15	F:3-phytase activity	0	0.0112108	0.915202	1
4	F:3-phytase activity	0	0.0964126	0.743933	1
13	F:3-phytase activity	0	0.0179372	0.892495	1
8	F:3-phytase activity	0	0.0403587	0.837513	1
9	F:3-phytase activity	0	0.0336323	0.85201	1
6	F:3-phytase activity	0	0.0807175	0.766987	1
2	F:3-phytase activity	0	0.11435	0.719353	1
1	F:3-phytase activity	1	0.210762	0.0529758	1
5	F:3-phytase activity	0	0.0874439	0.756901	1
10	F:3-phytase activity	0	0.0224215	0.879624	1
Singletons	F:3-phytase activity	0	0.0896861	0.75361	1
11	P:transposition, DNA-mediated	10	28.5919	0.000450482	1
12	P:transposition, DNA-mediated	2	28.5919	5.21e-07	0.0114953
14	P:transposition, DNA-mediated	0	25.0179	4.62e-07	0.0101936
7	P:transposition, DNA-mediated	26	71.4798	3.71e-08	0.000818574
3	P:transposition, DNA-mediated	396	157.256	1.89e-89	4.17e-85
15	P:transposition, DNA-mediated	0	17.87	2.13e-05	0.469963
4	P:transposition, DNA-mediated	1	153.682	2.16e-38	4.77e-34
13	P:transposition, DNA-mediated	5	28.5919	8.5e-06	0.187544
8	P:transposition, DNA-mediated	0	64.3318	2.66e-16	5.87e-12
9	P:transposition, DNA-mediated	10	53.6099	1.37e-09	3.02e-05
6	P:transposition, DNA-mediated	148	128.664	0.0754108	1
2	P:transposition, DNA-mediated	8	182.274	8.1e-43	1.79e-38
1	P:transposition, DNA-mediated	942	335.955	3.41e-303	7.52e-299
5	P:transposition, DNA-mediated	0	139.386	4.36e-35	9.62e-31
10	P:transposition, DNA-mediated	0	35.7399	1.48e-09	3.27e-05
Singletons	P:transposition, DNA-mediated	46	142.96	1.91e-17	4.21e-13
11	F:transposase activity	10	25.2018	0.00224542	1
12	F:transposase activity	2	25.2018	3.1e-06	0.0683984
14	F:transposase activity	0	22.0516	2.21e-06	0.0487614
7	F:transposase activity	22	63.0045	1.25e-07	0.002758
3	F:transposase activity	339	138.61	7.12e-72	1.57e-67
15	F:transposase activity	0	15.7511	6.57e-05	1
4	F:transposase activity	1	135.46	5.5e-34	1.21e-29
13	F:transposase activity	5	25.2018	4.89e-05	1
8	F:transposase activity	0	56.704	1.51e-14	3.33e-10
9	F:transposase activity	10	47.2534	3.53e-08	0.000778859
6	F:transposase activity	144	113.408	0.00273432	1
2	F:transposase activity	7	160.661	5.7e-38	1.26e-33
1	F:transposase activity	823	296.121	2.73e-260	6.02e-256
5	F:transposase activity	0	122.859	3.98e-31	8.78e-27
10	F:transposase activity	0	31.5022	1.37e-08	0.000302277
Singletons	F:transposase activity	42	126.009	4.37e-15	9.64e-11
11	P:transmembrane transport	6	12.4664	0.0645907	1
12	P:transmembrane transport	0	12.4664	0.000366818	1
14	P:transmembrane transport	0	10.9081	0.000871695	1
7	P:transmembrane transport	6	31.1659	3.98e-06	0.0878147
3	P:transmembrane transport	167	68.565	5.7e-36	1.26e-31
15	P:transmembrane transport	0	7.79148	0.00499895	1
4	P:transmembrane transport	1	67.0067	2.2e-17	4.85e-13
13	P:transmembrane transport	0	12.4664	0.000366818	1
8	P:transmembrane transport	0	28.0493	6.43e-08	0.00141872
9	P:transmembrane transport	0	23.3744	8.74e-07	0.0192839
6	P:transmembrane transport	42	56.0987	0.0496164	1
2	P:transmembrane transport	13	79.4731	2.31e-15	5.1e-11
1	P:transmembrane transport	441	146.48	3.42e-165	7.55e-161
5	P:transmembrane transport	0	60.7735	3.33e-16	7.35e-12
10	P:transmembrane transport	0	15.583	6.54e-05	1
Singletons	P:transmembrane transport	19	62.3318	8.79e-09	0.000193943
11	P:nitrogen compound transport	1	0.143498	0.022514	1
12	P:nitrogen compound transport	0	0.143498	0.702272	1
14	P:nitrogen compound transport	0	0.125561	0.720973	1
7	P:nitrogen compound transport	0	0.358744	0.539975	1
3	P:nitrogen compound transport	0	0.789238	0.349404	1
15	P:nitrogen compound transport	0	0.0896861	0.763285	1
4	P:nitrogen compound transport	0	0.7713	0.355536	1
13	P:nitrogen compound transport	0	0.143498	0.702272	1
8	P:nitrogen compound transport	0	0.32287	0.561886	1
9	P:nitrogen compound transport	0	0.269058	0.597737	1
6	P:nitrogen compound transport	4	0.64574	1.34e-05	0.295658
2	P:nitrogen compound transport	1	0.914798	0.924587	1
1	P:nitrogen compound transport	1	1.6861	0.552004	1
5	P:nitrogen compound transport	0	0.699552	0.381276	1
10	P:nitrogen compound transport	0	0.179372	0.668394	1
Singletons	P:nitrogen compound transport	1	0.717489	0.726662	1
11	F:transmembrane transporter activity	5	4.71749	0.895575	1
12	F:transmembrane transporter activity	0	4.71749	0.0283995	1
14	F:transmembrane transporter activity	0	4.1278	0.0405763	1
7	F:transmembrane transporter activity	3	11.7937	0.00879164	1
3	F:transmembrane transporter activity	46	25.9462	3.37e-05	0.743557
15	F:transmembrane transporter activity	0	2.94843	0.0842025	1
4	F:transmembrane transporter activity	1	25.3565	3.61e-07	0.0079651
13	F:transmembrane transporter activity	0	4.71749	0.0283995	1
8	F:transmembrane transporter activity	0	10.6143	0.000881746	1
9	F:transmembrane transporter activity	0	8.84529	0.00248293	1
6	F:transmembrane transporter activity	29	21.2287	0.0785488	1
2	F:transmembrane transporter activity	2	30.074	5.34e-08	0.00117822
1	F:transmembrane transporter activity	165	55.4305	1.23e-61	2.71e-57
5	F:transmembrane transporter activity	0	22.9978	5.16e-07	0.011385
10	F:transmembrane transporter activity	0	5.89686	0.0140479	1
Singletons	F:transmembrane transporter activity	12	23.5874	0.0123968	1
11	C:plasma membrane	48	25.8655	1.12e-05	0.247117
12	C:plasma membrane	0	25.8655	2.87e-07	0.00633237
14	C:plasma membrane	0	22.6323	1.63e-06	0.0359643
7	C:plasma membrane	5	64.6637	3.16e-14	6.97e-10
3	C:plasma membrane	255	142.26	2.37e-23	5.23e-19
15	C:plasma membrane	2	16.1659	0.000395339	1
4	C:plasma membrane	3	139.027	6.77e-34	1.49e-29
13	C:plasma membrane	8	25.8655	0.000392997	1
8	C:plasma membrane	0	58.1973	6.84e-15	1.51e-10
9	C:plasma membrane	33	48.4978	0.0235868	1
6	C:plasma membrane	181	116.395	4.22e-10	9.31e-06
2	C:plasma membrane	10	164.892	1.31e-37	2.89e-33
1	C:plasma membrane	866	303.919	2.13e-288	4.7e-284
5	C:plasma membrane	0	126.094	6.67e-32	1.47e-27
10	C:plasma membrane	0	32.3318	8.87e-09	0.000195708
Singletons	C:plasma membrane	31	129.327	1.28e-19	2.82e-15
11	F:isomerase activity	1	4.21525	0.114043	1
12	F:isomerase activity	0	4.21525	0.0382867	1
14	F:isomerase activity	0	3.68834	0.0528976	1
7	F:isomerase activity	10	10.5381	0.865315	1
3	F:isomerase activity	34	23.1839	0.0179763	1
15	F:isomerase activity	0	2.63453	0.102617	1
4	F:isomerase activity	0	22.657	5.52e-07	0.0121793
13	F:isomerase activity	0	4.21525	0.0382867	1
8	F:isomerase activity	0	9.4843	0.00166797	1
9	F:isomerase activity	0	7.90359	0.00423862	1
6	F:isomerase activity	29	18.9686	0.0162944	1
2	F:isomerase activity	35	26.8722	0.0957016	1
1	F:isomerase activity	118	49.5291	6.54e-28	1.44e-23
5	F:isomerase activity	0	20.5493	2.08e-06	0.0458931
10	F:isomerase activity	0	5.26906	0.0202535	1
Singletons	F:isomerase activity	8	21.0762	0.00283284	1
11	P:conjugation	0	22.852	1.41e-06	0.0311102
12	P:conjugation	16	22.852	0.148067	1
14	P:conjugation	0	19.9955	6.57e-06	0.14496
7	P:conjugation	0	57.13	1.04e-14	2.29e-10
3	P:conjugation	415	125.686	1.06e-162	2.34e-158
15	P:conjugation	8	14.2825	0.0945677	1
4	P:conjugation	42	122.83	1.69e-14	3.73e-10
13	P:conjugation	0	22.852	1.41e-06	0.0311102
8	P:conjugation	0	51.417	2.48e-13	5.47e-09
9	P:conjugation	0	42.8475	2.76e-11	6.09e-07
6	P:conjugation	33	102.834	6.85e-13	1.51e-08
2	P:conjugation	27	145.682	1.49e-25	3.29e-21
1	P:conjugation	709	268.511	4.01e-201	8.85e-197
5	P:conjugation	14	111.404	4.44e-22	9.8e-18
10	P:conjugation	0	28.565	6.46e-08	0.00142533
Singletons	P:conjugation	10	114.26	1.57e-24	3.46e-20
11	F:protein binding	23	7.56951	1.52e-08	0.000335373
12	F:protein binding	0	7.56951	0.00549839	1
14	F:protein binding	0	6.62332	0.00948615	1
7	F:protein binding	3	18.9238	0.000180067	1
3	F:protein binding	45	41.6323	0.582483	1
15	F:protein binding	0	4.73094	0.0287156	1
4	F:protein binding	1	40.6861	5.94e-11	1.31e-06
13	F:protein binding	13	7.56951	0.046398	1
8	F:protein binding	0	17.0314	2.52e-05	0.556013
9	F:protein binding	16	14.1928	0.62557	1
6	F:protein binding	21	34.0628	0.019576	1
2	F:protein binding	28	48.2556	0.00194556	1
1	F:protein binding	261	88.9417	1.02e-93	2.25e-89
5	F:protein binding	0	36.9013	2.03e-10	4.48e-06
10	F:protein binding	0	9.46188	0.00186396	1
Singletons	F:protein binding	11	37.8475	4.79e-06	0.105687
11	P:DNA replication initiation	0	5.36323	0.0194434	1
12	P:DNA replication initiation	0	5.36323	0.0194434	1
14	P:DNA replication initiation	0	4.69283	0.0289993	1
7	P:DNA replication initiation	24	13.4081	0.00307892	1
3	P:DNA replication initiation	32	29.4978	0.62748	1
15	P:DNA replication initiation	0	3.35202	0.065592	1
4	P:DNA replication initiation	0	28.8274	1.62e-08	0.000357437
13	P:DNA replication initiation	8	5.36323	0.250589	1
8	P:DNA replication initiation	0	12.0673	0.00039099	1
9	P:DNA replication initiation	17	10.0561	0.0259126	1
6	P:DNA replication initiation	14	24.1345	0.0314296	1
2	P:DNA replication initiation	0	34.1906	5.19e-10	1.15e-05
1	P:DNA replication initiation	138	63.0179	2.11e-26	4.66e-22
5	P:DNA replication initiation	45	26.1457	0.00011342	1
10	P:DNA replication initiation	0	6.70404	0.00882552	1
Singletons	P:DNA replication initiation	21	26.8161	0.239125	1
11	P:DNA biosynthetic process	13	8.71749	0.143293	1
12	P:DNA biosynthetic process	0	8.71749	0.00288831	1
14	P:DNA biosynthetic process	0	7.6278	0.00537295	1
7	P:DNA biosynthetic process	24	21.7937	0.628693	1
3	P:DNA biosynthetic process	70	47.9462	0.000794348	1
15	P:DNA biosynthetic process	0	5.44843	0.0189058	1
4	P:DNA biosynthetic process	0	46.8565	5.97e-13	1.32e-08
13	P:DNA biosynthetic process	17	8.71749	0.00464436	1
8	P:DNA biosynthetic process	0	19.6143	6.16e-06	0.135914
9	P:DNA biosynthetic process	31	16.3453	0.000226637	1
6	P:DNA biosynthetic process	77	39.2287	3.18e-10	7.02e-06
2	P:DNA biosynthetic process	0	55.574	2.35e-15	5.19e-11
1	P:DNA biosynthetic process	200	102.43	1.96e-27	4.32e-23
5	P:DNA biosynthetic process	30	42.4978	0.0447635	1
10	P:DNA biosynthetic process	0	10.8969	0.000841773	1
Singletons	P:DNA biosynthetic process	24	43.5874	0.00187355	1
11	F:DNA-directed DNA polymerase activity	13	9.14798	0.198738	1
12	F:DNA-directed DNA polymerase activity	0	9.14798	0.00227277	1
14	F:DNA-directed DNA polymerase activity	0	8.00448	0.00434879	1
7	F:DNA-directed DNA polymerase activity	24	22.87	0.808948	1
3	F:DNA-directed DNA polymerase activity	70	50.3139	0.00346367	1
15	F:DNA-directed DNA polymerase activity	0	5.71749	0.0161882	1
4	F:DNA-directed DNA polymerase activity	0	49.1704	1.62e-13	3.57e-09
13	F:DNA-directed DNA polymerase activity	25	9.14798	1.23e-07	0.00271387
8	F:DNA-directed DNA polymerase activity	0	20.583	3.63e-06	0.0800923
9	F:DNA-directed DNA polymerase activity	31	17.1525	0.000670796	1
6	F:DNA-directed DNA polymerase activity	77	41.1659	5.71e-09	0.000125985
2	F:DNA-directed DNA polymerase activity	0	58.3184	4.87e-16	1.07e-11
1	F:DNA-directed DNA polymerase activity	200	107.489	9.76e-24	2.15e-19
5	F:DNA-directed DNA polymerase activity	45	44.5964	0.949556	1
10	F:DNA-directed DNA polymerase activity	0	11.435	0.000625926	1
Singletons	F:DNA-directed DNA polymerase activity	25	45.7399	0.0013084	1
11	F:nucleotidyltransferase activity	6	2.36771	0.0172178	1
12	F:nucleotidyltransferase activity	2	2.36771	0.809444	1
14	F:nucleotidyltransferase activity	0	2.07175	0.146839	1
7	F:nucleotidyltransferase activity	3	5.91928	0.219547	1
3	F:nucleotidyltransferase activity	19	13.0224	0.081028	1
15	F:nucleotidyltransferase activity	0	1.47982	0.221195	1
4	F:nucleotidyltransferase activity	0	12.7265	0.00017479	1
13	F:nucleotidyltransferase activity	1	2.36771	0.369754	1
8	F:nucleotidyltransferase activity	0	5.32735	0.0184659	1
9	F:nucleotidyltransferase activity	0	4.43946	0.0320847	1
6	F:nucleotidyltransferase activity	9	10.6547	0.596999	1
2	F:nucleotidyltransferase activity	0	15.0942	3.65e-05	0.805336
1	F:nucleotidyltransferase activity	88	27.8206	9.44e-38	2.08e-33
5	F:nucleotidyltransferase activity	0	11.5426	0.000375837	1
10	F:nucleotidyltransferase activity	0	2.95964	0.0818629	1
Singletons	F:nucleotidyltransferase activity	4	11.8386	0.0169512	1
11	F:aminoglycoside 6'-N-acetyltransferase activity	0	0.251121	0.613084	1
12	F:aminoglycoside 6'-N-acetyltransferase activity	0	0.251121	0.613084	1
14	F:aminoglycoside 6'-N-acetyltransferase activity	0	0.219731	0.636586	1
7	F:aminoglycoside 6'-N-acetyltransferase activity	0	0.627803	0.417523	1
3	F:aminoglycoside 6'-N-acetyltransferase activity	0	1.38117	0.215762	1
15	F:aminoglycoside 6'-N-acetyltransferase activity	0	0.156951	0.690328	1
4	F:aminoglycoside 6'-N-acetyltransferase activity	0	1.34978	0.221628	1
13	F:aminoglycoside 6'-N-acetyltransferase activity	0	0.251121	0.613084	1
8	F:aminoglycoside 6'-N-acetyltransferase activity	0	0.565022	0.442889	1
9	F:aminoglycoside 6'-N-acetyltransferase activity	0	0.470852	0.485162	1
6	F:aminoglycoside 6'-N-acetyltransferase activity	5	1.13004	0.000146494	1
2	F:aminoglycoside 6'-N-acetyltransferase activity	0	1.6009	0.178797	1
1	F:aminoglycoside 6'-N-acetyltransferase activity	9	2.95067	7.37e-05	1
5	F:aminoglycoside 6'-N-acetyltransferase activity	0	1.22422	0.246766	1
10	F:aminoglycoside 6'-N-acetyltransferase activity	0	0.313901	0.570947	1
Singletons	F:aminoglycoside 6'-N-acetyltransferase activity	0	1.25561	0.240219	1
11	F:nucleotide binding	7	1.95516	0.000271877	1
12	F:nucleotide binding	0	1.95516	0.15825	1
14	F:nucleotide binding	0	1.71076	0.187387	1
7	F:nucleotide binding	1	4.88789	0.0719631	1
3	F:nucleotide binding	26	10.7534	9.72e-07	0.0214462
15	F:nucleotide binding	0	1.22197	0.266277	1
4	F:nucleotide binding	0	10.509	0.00064887	1
13	F:nucleotide binding	0	1.95516	0.15825	1
8	F:nucleotide binding	0	4.3991	0.0322697	1
9	F:nucleotide binding	15	3.66592	1.73e-09	3.82e-05
6	F:nucleotide binding	1	8.79821	0.00610596	1
2	F:nucleotide binding	0	12.4641	0.000175811	1
1	F:nucleotide binding	53	22.9731	1.77e-12	3.91e-08
5	F:nucleotide binding	0	9.53139	0.00123001	1
10	F:nucleotide binding	0	2.44395	0.113846	1
Singletons	F:nucleotide binding	6	9.77578	0.205615	1
11	F:aminoglycoside 2''-nucleotidyltransferase activity	0	0.0179372	0.892495	1
12	F:aminoglycoside 2''-nucleotidyltransferase activity	0	0.0179372	0.892495	1
14	F:aminoglycoside 2''-nucleotidyltransferase activity	0	0.0156951	0.899514	1
7	F:aminoglycoside 2''-nucleotidyltransferase activity	0	0.044843	0.828461	1
3	F:aminoglycoside 2''-nucleotidyltransferase activity	0	0.0986547	0.740768	1
15	F:aminoglycoside 2''-nucleotidyltransferase activity	0	0.0112108	0.915202	1
4	F:aminoglycoside 2''-nucleotidyltransferase activity	0	0.0964126	0.743933	1
13	F:aminoglycoside 2''-nucleotidyltransferase activity	0	0.0179372	0.892495	1
8	F:aminoglycoside 2''-nucleotidyltransferase activity	0	0.0403587	0.837513	1
9	F:aminoglycoside 2''-nucleotidyltransferase activity	0	0.0336323	0.85201	1
6	F:aminoglycoside 2''-nucleotidyltransferase activity	0	0.0807175	0.766987	1
2	F:aminoglycoside 2''-nucleotidyltransferase activity	0	0.11435	0.719353	1
1	F:aminoglycoside 2''-nucleotidyltransferase activity	0	0.210762	0.605321	1
5	F:aminoglycoside 2''-nucleotidyltransferase activity	0	0.0874439	0.756901	1
10	F:aminoglycoside 2''-nucleotidyltransferase activity	0	0.0224215	0.879624	1
Singletons	F:aminoglycoside 2''-nucleotidyltransferase activity	1	0.0896861	0.00144301	1
11	F:aminoglycoside 3''-adenylyltransferase activity	2	1.56054	0.722598	1
12	F:aminoglycoside 3''-adenylyltransferase activity	0	1.56054	0.207463	1
14	F:aminoglycoside 3''-adenylyltransferase activity	0	1.36547	0.238871	1
7	F:aminoglycoside 3''-adenylyltransferase activity	2	3.90135	0.324646	1
3	F:aminoglycoside 3''-adenylyltransferase activity	13	8.58296	0.112273	1
15	F:aminoglycoside 3''-adenylyltransferase activity	0	0.975336	0.320625	1
4	F:aminoglycoside 3''-adenylyltransferase activity	0	8.38789	0.00231306	1
13	F:aminoglycoside 3''-adenylyltransferase activity	0	1.56054	0.207463	1
8	F:aminoglycoside 3''-adenylyltransferase activity	0	3.51121	0.0557712	1
9	F:aminoglycoside 3''-adenylyltransferase activity	0	2.92601	0.0818468	1
6	F:aminoglycoside 3''-adenylyltransferase activity	5	7.02242	0.426042	1
2	F:aminoglycoside 3''-adenylyltransferase activity	0	9.94843	0.000803595	1
1	F:aminoglycoside 3''-adenylyltransferase activity	63	18.3363	7.88e-32	1.74e-27
5	F:aminoglycoside 3''-adenylyltransferase activity	0	7.60762	0.0038854	1
10	F:aminoglycoside 3''-adenylyltransferase activity	0	1.95067	0.157776	1
Singletons	F:aminoglycoside 3''-adenylyltransferase activity	2	7.80269	0.0294607	1
11	P:inorganic anion transport	0	0.32287	0.566386	1
12	P:inorganic anion transport	0	0.32287	0.566386	1
14	P:inorganic anion transport	0	0.282511	0.592139	1
7	P:inorganic anion transport	1	0.807175	0.826179	1
3	P:inorganic anion transport	14	1.77578	4.36e-22	9.62e-18
15	P:inorganic anion transport	0	0.201794	0.651446	1
4	P:inorganic anion transport	0	1.73543	0.165791	1
13	P:inorganic anion transport	0	0.32287	0.566386	1
8	P:inorganic anion transport	0	0.726457	0.384266	1
9	P:inorganic anion transport	0	0.605381	0.42866	1
6	P:inorganic anion transport	0	1.45291	0.20869	1
2	P:inorganic anion transport	0	2.0583	0.127388	1
1	P:inorganic anion transport	3	3.79372	0.646447	1
5	P:inorganic anion transport	0	1.57399	0.189074	1
10	P:inorganic anion transport	0	0.403587	0.52053	1
Singletons	P:inorganic anion transport	0	1.61435	0.182962	1
11	F:inorganic anion transmembrane transporter activity	0	0.32287	0.566386	1
12	F:inorganic anion transmembrane transporter activity	0	0.32287	0.566386	1
14	F:inorganic anion transmembrane transporter activity	0	0.282511	0.592139	1
7	F:inorganic anion transmembrane transporter activity	1	0.807175	0.826179	1
3	F:inorganic anion transmembrane transporter activity	14	1.77578	4.36e-22	9.62e-18
15	F:inorganic anion transmembrane transporter activity	0	0.201794	0.651446	1
4	F:inorganic anion transmembrane transporter activity	0	1.73543	0.165791	1
13	F:inorganic anion transmembrane transporter activity	0	0.32287	0.566386	1
8	F:inorganic anion transmembrane transporter activity	0	0.726457	0.384266	1
9	F:inorganic anion transmembrane transporter activity	0	0.605381	0.42866	1
6	F:inorganic anion transmembrane transporter activity	0	1.45291	0.20869	1
2	F:inorganic anion transmembrane transporter activity	0	2.0583	0.127388	1
1	F:inorganic anion transmembrane transporter activity	3	3.79372	0.646447	1
5	F:inorganic anion transmembrane transporter activity	0	1.57399	0.189074	1
10	F:inorganic anion transmembrane transporter activity	0	0.403587	0.52053	1
Singletons	F:inorganic anion transmembrane transporter activity	0	1.61435	0.182962	1
11	F:antiporter activity	0	0.0538117	0.814921	1
12	F:antiporter activity	0	0.0538117	0.814921	1
14	F:antiporter activity	0	0.0470852	0.826873	1
7	F:antiporter activity	1	0.134529	0.0157617	1
3	F:antiporter activity	0	0.295964	0.566627	1
15	F:antiporter activity	0	0.0336323	0.853678	1
4	F:antiporter activity	0	0.289238	0.571548	1
13	F:antiporter activity	0	0.0538117	0.814921	1
8	F:antiporter activity	0	0.121076	0.722439	1
9	F:antiporter activity	0	0.100897	0.746602	1
6	F:antiporter activity	2	0.242152	0.000194745	1
2	F:antiporter activity	0	0.343049	0.5337	1
1	F:antiporter activity	0	0.632287	0.370754	1
5	F:antiporter activity	0	0.262332	0.591847	1
10	F:antiporter activity	0	0.0672646	0.793081	1
Singletons	F:antiporter activity	0	0.269058	0.586675	1
11	P:tryptophan biosynthetic process	0	0.0717489	0.786933	1
12	P:tryptophan biosynthetic process	0	0.0717489	0.786933	1
14	P:tryptophan biosynthetic process	0	0.0627803	0.800616	1
7	P:tryptophan biosynthetic process	0	0.179372	0.66476	1
3	P:tryptophan biosynthetic process	1	0.394619	0.310074	1
15	P:tryptophan biosynthetic process	0	0.044843	0.831359	1
4	P:tryptophan biosynthetic process	0	0.38565	0.513564	1
13	P:tryptophan biosynthetic process	0	0.0717489	0.786933	1
8	P:tryptophan biosynthetic process	0	0.161435	0.681695	1
9	P:tryptophan biosynthetic process	0	0.134529	0.709067	1
6	P:tryptophan biosynthetic process	0	0.32287	0.553424	1
2	P:tryptophan biosynthetic process	0	0.457399	0.472358	1
1	P:tryptophan biosynthetic process	0	0.843049	0.301356	1
5	P:tryptophan biosynthetic process	0	0.349776	0.535846	1
10	P:tryptophan biosynthetic process	0	0.0896861	0.761973	1
Singletons	P:tryptophan biosynthetic process	3	0.358744	3.8e-06	0.0838432
11	F:phosphoribosylanthranilate isomerase activity	0	0.0538117	0.814921	1
12	F:phosphoribosylanthranilate isomerase activity	0	0.0538117	0.814921	1
14	F:phosphoribosylanthranilate isomerase activity	0	0.0470852	0.826873	1
7	F:phosphoribosylanthranilate isomerase activity	0	0.134529	0.707442	1
3	F:phosphoribosylanthranilate isomerase activity	0	0.295964	0.566627	1
15	F:phosphoribosylanthranilate isomerase activity	0	0.0336323	0.853678	1
4	F:phosphoribosylanthranilate isomerase activity	0	0.289238	0.571548	1
13	F:phosphoribosylanthranilate isomerase activity	0	0.0538117	0.814921	1
8	F:phosphoribosylanthranilate isomerase activity	0	0.121076	0.722439	1
9	F:phosphoribosylanthranilate isomerase activity	0	0.100897	0.746602	1
6	F:phosphoribosylanthranilate isomerase activity	0	0.242152	0.607784	1
2	F:phosphoribosylanthranilate isomerase activity	0	0.343049	0.5337	1
1	F:phosphoribosylanthranilate isomerase activity	0	0.632287	0.370754	1
5	F:phosphoribosylanthranilate isomerase activity	0	0.262332	0.591847	1
10	F:phosphoribosylanthranilate isomerase activity	0	0.0672646	0.793081	1
Singletons	F:phosphoribosylanthranilate isomerase activity	3	0.269058	3.43e-08	0.000756795
11	P:chemotaxis	1	0.0538117	3.86e-05	0.85167
12	P:chemotaxis	0	0.0538117	0.814921	1
14	P:chemotaxis	0	0.0470852	0.826873	1
7	P:chemotaxis	1	0.134529	0.0157617	1
3	P:chemotaxis	1	0.295964	0.172849	1
15	P:chemotaxis	0	0.0336323	0.853678	1
4	P:chemotaxis	0	0.289238	0.571548	1
13	P:chemotaxis	0	0.0538117	0.814921	1
8	P:chemotaxis	0	0.121076	0.722439	1
9	P:chemotaxis	0	0.100897	0.746602	1
6	P:chemotaxis	0	0.242152	0.607784	1
2	P:chemotaxis	0	0.343049	0.5337	1
1	P:chemotaxis	0	0.632287	0.370754	1
5	P:chemotaxis	0	0.262332	0.591847	1
10	P:chemotaxis	0	0.0672646	0.793081	1
Singletons	P:chemotaxis	0	0.269058	0.586675	1
11	P:signal transduction	2	1.6861	0.807278	1
12	P:signal transduction	1	1.6861	0.593908	1
14	P:signal transduction	0	1.47534	0.220847	1
7	P:signal transduction	1	4.21525	0.109072	1
3	P:signal transduction	23	9.27354	2.06e-06	0.0454518
15	P:signal transduction	0	1.05381	0.301905	1
4	P:signal transduction	0	9.06278	0.0015403	1
13	P:signal transduction	0	1.6861	0.190093	1
8	P:signal transduction	0	3.79372	0.0467804	1
9	P:signal transduction	0	3.16143	0.0704948	1
6	P:signal transduction	10	7.58744	0.360983	1
2	P:signal transduction	1	10.7489	0.00157947	1
1	P:signal transduction	56	19.8117	5.6e-20	1.24e-15
5	P:signal transduction	0	8.21973	0.00268893	1
10	P:signal transduction	0	2.10762	0.142017	1
Singletons	P:signal transduction	0	8.43049	0.00234074	1
11	F:transmembrane signaling receptor activity	1	0.215247	0.0878499	1
12	F:transmembrane signaling receptor activity	0	0.215247	0.639667	1
14	F:transmembrane signaling receptor activity	0	0.188341	0.6618	1
7	F:transmembrane signaling receptor activity	1	0.538117	0.519411	1
3	F:transmembrane signaling receptor activity	1	1.18386	0.858735	1
15	F:transmembrane signaling receptor activity	0	0.134529	0.712235	1
4	F:transmembrane signaling receptor activity	0	1.15695	0.257825	1
13	F:transmembrane signaling receptor activity	0	0.215247	0.639667	1
8	F:transmembrane signaling receptor activity	0	0.484305	0.477454	1
9	F:transmembrane signaling receptor activity	0	0.403587	0.51812	1
6	F:transmembrane signaling receptor activity	9	0.96861	1.72e-17	3.8e-13
2	F:transmembrane signaling receptor activity	0	1.3722	0.213229	1
1	F:transmembrane signaling receptor activity	0	2.52915	0.0734339	1
5	F:transmembrane signaling receptor activity	0	1.04933	0.283575	1
10	F:transmembrane signaling receptor activity	0	0.269058	0.599845	1
Singletons	F:transmembrane signaling receptor activity	0	1.07623	0.276895	1
11	F:peptidase activity	86	77.9372	0.356737	1
12	F:peptidase activity	1	77.9372	1.44e-18	3.18e-14
14	F:peptidase activity	0	68.1951	8.53e-17	1.88e-12
7	F:peptidase activity	9	194.843	2.93e-42	6.46e-38
3	F:peptidase activity	524	428.655	1.23e-06	0.0271387
15	F:peptidase activity	0	48.7108	2.24e-12	4.94e-08
4	F:peptidase activity	0	418.913	7.87e-103	1.74e-98
13	F:peptidase activity	4	77.9372	2.88e-17	6.35e-13
8	F:peptidase activity	0	175.359	1.23e-41	2.71e-37
9	F:peptidase activity	3	146.132	2.07e-33	4.57e-29
6	F:peptidase activity	228	350.717	8.23e-12	1.82e-07
2	F:peptidase activity	1	496.85	1.58e-123	3.49e-119
1	F:peptidase activity	3445	915.762	0	0
5	F:peptidase activity	0	379.944	1.52e-92	3.35e-88
10	F:peptidase activity	0	97.4215	1.81e-23	3.99e-19
Singletons	F:peptidase activity	44	389.686	3.07e-75	6.77e-71
11	F:glucose-1-phosphatase activity	0	1.77578	0.178722	1
12	F:glucose-1-phosphatase activity	0	1.77578	0.178722	1
14	F:glucose-1-phosphatase activity	0	1.55381	0.208964	1
7	F:glucose-1-phosphatase activity	0	4.43946	0.0310918	1
3	F:glucose-1-phosphatase activity	0	9.76682	0.000995552	1
15	F:glucose-1-phosphatase activity	0	1.10987	0.289392	1
4	F:glucose-1-phosphatase activity	0	9.54484	0.00115357	1
13	F:glucose-1-phosphatase activity	0	1.77578	0.178722	1
8	F:glucose-1-phosphatase activity	0	3.99552	0.0413027	1
9	F:glucose-1-phosphatase activity	0	3.3296	0.0634252	1
6	F:glucose-1-phosphatase activity	0	7.99103	0.0031949	1
2	F:glucose-1-phosphatase activity	0	11.3206	0.000349918	1
1	F:glucose-1-phosphatase activity	99	20.8655	1.3e-82	2.87e-78
5	F:glucose-1-phosphatase activity	0	8.65695	0.00206991	1
10	F:glucose-1-phosphatase activity	0	2.21973	0.131845	1
Singletons	F:glucose-1-phosphatase activity	0	8.87892	0.00178963	1
11	F:alcohol dehydrogenase (NAD+) activity	0	0.520179	0.466741	1
12	F:alcohol dehydrogenase (NAD+) activity	0	0.520179	0.466741	1
14	F:alcohol dehydrogenase (NAD+) activity	0	0.455157	0.496498	1
7	F:alcohol dehydrogenase (NAD+) activity	0	1.30045	0.243277	1
3	F:alcohol dehydrogenase (NAD+) activity	0	2.86099	0.0748131	1
15	F:alcohol dehydrogenase (NAD+) activity	0	0.325112	0.566368	1
4	F:alcohol dehydrogenase (NAD+) activity	0	2.79596	0.0785673	1
13	F:alcohol dehydrogenase (NAD+) activity	0	0.520179	0.466741	1
8	F:alcohol dehydrogenase (NAD+) activity	0	1.1704	0.269434	1
9	F:alcohol dehydrogenase (NAD+) activity	0	0.975336	0.315075	1
6	F:alcohol dehydrogenase (NAD+) activity	2	2.34081	0.816283	1
2	F:alcohol dehydrogenase (NAD+) activity	0	3.31614	0.0529878	1
1	F:alcohol dehydrogenase (NAD+) activity	27	6.11211	1.9e-21	4.19e-17
5	F:alcohol dehydrogenase (NAD+) activity	0	2.53587	0.0955156	1
10	F:alcohol dehydrogenase (NAD+) activity	0	0.650224	0.414752	1
Singletons	F:alcohol dehydrogenase (NAD+) activity	0	2.6009	0.0909689	1
11	F:alcohol dehydrogenase (NADP+) activity	0	0.44843	0.499207	1
12	F:alcohol dehydrogenase (NADP+) activity	0	0.44843	0.499207	1
14	F:alcohol dehydrogenase (NADP+) activity	0	0.392377	0.527796	1
7	F:alcohol dehydrogenase (NADP+) activity	0	1.12108	0.27864	1
3	F:alcohol dehydrogenase (NADP+) activity	0	2.46637	0.0980905	1
15	F:alcohol dehydrogenase (NADP+) activity	0	0.280269	0.594451	1
4	F:alcohol dehydrogenase (NADP+) activity	0	2.41031	0.102417	1
13	F:alcohol dehydrogenase (NADP+) activity	0	0.44843	0.499207	1
8	F:alcohol dehydrogenase (NADP+) activity	0	1.00897	0.305184	1
9	F:alcohol dehydrogenase (NADP+) activity	0	0.840807	0.350936	1
6	F:alcohol dehydrogenase (NADP+) activity	0	2.01794	0.138448	1
2	F:alcohol dehydrogenase (NADP+) activity	0	2.85874	0.0723958	1
1	F:alcohol dehydrogenase (NADP+) activity	25	5.26906	3.83e-22	8.45e-18
5	F:alcohol dehydrogenase (NADP+) activity	0	2.1861	0.121679	1
10	F:alcohol dehydrogenase (NADP+) activity	0	0.560538	0.448913	1
Singletons	F:alcohol dehydrogenase (NADP+) activity	0	2.24215	0.116552	1
11	F:phosphatase activity	0	0.44843	0.499207	1
12	F:phosphatase activity	0	0.44843	0.499207	1
14	F:phosphatase activity	0	0.392377	0.527796	1
7	F:phosphatase activity	0	1.12108	0.27864	1
3	F:phosphatase activity	0	2.46637	0.0980905	1
15	F:phosphatase activity	0	0.280269	0.594451	1
4	F:phosphatase activity	0	2.41031	0.102417	1
13	F:phosphatase activity	1	0.44843	0.405885	1
8	F:phosphatase activity	0	1.00897	0.305184	1
9	F:phosphatase activity	0	0.840807	0.350936	1
6	F:phosphatase activity	24	2.01794	1.35e-58	2.98e-54
2	F:phosphatase activity	0	2.85874	0.0723958	1
1	F:phosphatase activity	0	5.26906	0.00977122	1
5	F:phosphatase activity	0	2.1861	0.121679	1
10	F:phosphatase activity	0	0.560538	0.448913	1
Singletons	F:phosphatase activity	0	2.24215	0.116552	1
11	P:response to tellurium ion	0	0.376682	0.535703	1
12	P:response to tellurium ion	0	0.376682	0.535703	1
14	P:response to tellurium ion	0	0.329596	0.562816	1
7	P:response to tellurium ion	0	0.941704	0.320743	1
3	P:response to tellurium ion	0	2.07175	0.129498	1
15	P:response to tellurium ion	0	0.235426	0.625585	1
4	P:response to tellurium ion	0	2.02466	0.134421	1
13	P:response to tellurium ion	0	0.376682	0.535703	1
8	P:response to tellurium ion	0	0.847534	0.347333	1
9	P:response to tellurium ion	0	0.706278	0.392605	1
6	P:response to tellurium ion	16	1.69507	2.11e-30	4.66e-26
2	P:response to tellurium ion	0	2.40135	0.099634	1
1	P:response to tellurium ion	0	4.42601	0.0178791	1
5	P:response to tellurium ion	0	1.83632	0.15603	1
10	P:response to tellurium ion	0	0.470852	0.487675	1
Singletons	P:response to tellurium ion	5	1.88341	0.0173036	1
11	P:antibiotic catabolic process	1	0.412556	0.356059	1
12	P:antibiotic catabolic process	0	0.412556	0.516891	1
14	P:antibiotic catabolic process	0	0.360987	0.544785	1
7	P:antibiotic catabolic process	0	1.03139	0.29874	1
3	P:antibiotic catabolic process	0	2.26906	0.112595	1
15	P:antibiotic catabolic process	0	0.257848	0.609591	1
4	P:antibiotic catabolic process	0	2.21749	0.117219	1
13	P:antibiotic catabolic process	0	0.412556	0.516891	1
8	P:antibiotic catabolic process	0	0.928251	0.325357	1
9	P:antibiotic catabolic process	0	0.773543	0.370955	1
6	P:antibiotic catabolic process	9	1.8565	4.55e-08	0.00100391
2	P:antibiotic catabolic process	1	2.63004	0.285503	1
1	P:antibiotic catabolic process	11	4.84753	0.00165823	1
5	P:antibiotic catabolic process	0	2.01121	0.137659	1
10	P:antibiotic catabolic process	0	0.515695	0.46765	1
Singletons	P:antibiotic catabolic process	1	2.06278	0.438002	1
11	C:outer membrane-bounded periplasmic space	1	0.358744	0.279981	1
12	C:outer membrane-bounded periplasmic space	0	0.358744	0.545579	1
14	C:outer membrane-bounded periplasmic space	0	0.313901	0.572265	1
7	C:outer membrane-bounded periplasmic space	0	0.896861	0.332544	1
3	C:outer membrane-bounded periplasmic space	10	1.97309	1.75e-09	3.86e-05
15	C:outer membrane-bounded periplasmic space	0	0.224215	0.633939	1
4	C:outer membrane-bounded periplasmic space	0	1.92825	0.144065	1
13	C:outer membrane-bounded periplasmic space	0	0.358744	0.545579	1
8	C:outer membrane-bounded periplasmic space	0	0.807175	0.359076	1
9	C:outer membrane-bounded periplasmic space	0	0.672646	0.404112	1
6	C:outer membrane-bounded periplasmic space	5	1.61435	0.00544941	1
2	C:outer membrane-bounded periplasmic space	1	2.287	0.365836	1
1	C:outer membrane-bounded periplasmic space	2	4.21525	0.224547	1
5	C:outer membrane-bounded periplasmic space	0	1.74888	0.166247	1
10	C:outer membrane-bounded periplasmic space	0	0.44843	0.498225	1
Singletons	C:outer membrane-bounded periplasmic space	1	1.79372	0.534502	1
11	P:regulation of transcription, DNA-templated	40	13.3274	1.67e-13	3.68e-09
12	P:regulation of transcription, DNA-templated	17	13.3274	0.310026	1
14	P:regulation of transcription, DNA-templated	0	11.6614	0.000577425	1
7	P:regulation of transcription, DNA-templated	33	33.3184	0.954993	1
3	P:regulation of transcription, DNA-templated	119	73.3004	1.88e-08	0.000414803
15	P:regulation of transcription, DNA-templated	3	8.3296	0.0632999	1
4	P:regulation of transcription, DNA-templated	38	71.6345	2.91e-05	0.642062
13	P:regulation of transcription, DNA-templated	10	13.3274	0.357717	1
8	P:regulation of transcription, DNA-templated	0	29.9865	2.27e-08	0.000500853
9	P:regulation of transcription, DNA-templated	1	24.9888	1.05e-06	0.0231672
6	P:regulation of transcription, DNA-templated	174	59.9731	3.18e-53	7.02e-49
2	P:regulation of transcription, DNA-templated	4	84.9619	1.03e-20	2.27e-16
1	P:regulation of transcription, DNA-templated	264	156.596	4.41e-22	9.73e-18
5	P:regulation of transcription, DNA-templated	0	64.9709	3.23e-17	7.13e-13
10	P:regulation of transcription, DNA-templated	0	16.6592	3.66e-05	0.807542
Singletons	P:regulation of transcription, DNA-templated	40	66.6368	0.000626159	1
11	F:DNA-binding transcription factor activity	7	2.6009	0.00591357	1
12	F:DNA-binding transcription factor activity	0	2.6009	0.103654	1
14	F:DNA-binding transcription factor activity	0	2.27578	0.128373	1
7	F:DNA-binding transcription factor activity	1	6.50224	0.0272543	1
3	F:DNA-binding transcription factor activity	45	14.3049	1.25e-17	2.76e-13
15	F:DNA-binding transcription factor activity	0	1.62556	0.199779	1
4	F:DNA-binding transcription factor activity	0	13.9798	8.38e-05	1
13	F:DNA-binding transcription factor activity	8	2.6009	0.000729515	1
8	F:DNA-binding transcription factor activity	0	5.85202	0.0135325	1
9	F:DNA-binding transcription factor activity	0	4.87668	0.0246771	1
6	F:DNA-binding transcription factor activity	17	11.704	0.106407	1
2	F:DNA-binding transcription factor activity	0	16.5807	1.51e-05	0.333166
1	F:DNA-binding transcription factor activity	61	30.5605	5.72e-10	1.26e-05
5	F:DNA-binding transcription factor activity	0	12.6794	0.000193379	1
10	F:DNA-binding transcription factor activity	0	3.25112	0.0682055	1
Singletons	F:DNA-binding transcription factor activity	6	13.0045	0.041771	1
11	P:asparagine metabolic process	0	0.0179372	0.892495	1
12	P:asparagine metabolic process	0	0.0179372	0.892495	1
14	P:asparagine metabolic process	0	0.0156951	0.899514	1
7	P:asparagine metabolic process	0	0.044843	0.828461	1
3	P:asparagine metabolic process	0	0.0986547	0.740768	1
15	P:asparagine metabolic process	0	0.0112108	0.915202	1
4	P:asparagine metabolic process	0	0.0964126	0.743933	1
13	P:asparagine metabolic process	0	0.0179372	0.892495	1
8	P:asparagine metabolic process	0	0.0403587	0.837513	1
9	P:asparagine metabolic process	0	0.0336323	0.85201	1
6	P:asparagine metabolic process	1	0.0807175	0.000738847	1
2	P:asparagine metabolic process	0	0.11435	0.719353	1
1	P:asparagine metabolic process	0	0.210762	0.605321	1
5	P:asparagine metabolic process	0	0.0874439	0.756901	1
10	P:asparagine metabolic process	0	0.0224215	0.879624	1
Singletons	P:asparagine metabolic process	0	0.0896861	0.75361	1
11	F:asparaginase activity	0	0.0179372	0.892495	1
12	F:asparaginase activity	0	0.0179372	0.892495	1
14	F:asparaginase activity	0	0.0156951	0.899514	1
7	F:asparaginase activity	0	0.044843	0.828461	1
3	F:asparaginase activity	0	0.0986547	0.740768	1
15	F:asparaginase activity	0	0.0112108	0.915202	1
4	F:asparaginase activity	0	0.0964126	0.743933	1
13	F:asparaginase activity	0	0.0179372	0.892495	1
8	F:asparaginase activity	0	0.0403587	0.837513	1
9	F:asparaginase activity	0	0.0336323	0.85201	1
6	F:asparaginase activity	1	0.0807175	0.000738847	1
2	F:asparaginase activity	0	0.11435	0.719353	1
1	F:asparaginase activity	0	0.210762	0.605321	1
5	F:asparaginase activity	0	0.0874439	0.756901	1
10	F:asparaginase activity	0	0.0224215	0.879624	1
Singletons	F:asparaginase activity	0	0.0896861	0.75361	1
11	P:iron-sulfur cluster assembly	0	0.143498	0.702272	1
12	P:iron-sulfur cluster assembly	0	0.143498	0.702272	1
14	P:iron-sulfur cluster assembly	0	0.125561	0.720973	1
7	P:iron-sulfur cluster assembly	0	0.358744	0.539975	1
3	P:iron-sulfur cluster assembly	0	0.789238	0.349404	1
15	P:iron-sulfur cluster assembly	0	0.0896861	0.763285	1
4	P:iron-sulfur cluster assembly	0	0.7713	0.355536	1
13	P:iron-sulfur cluster assembly	8	0.143498	2.95e-97	6.51e-93
8	P:iron-sulfur cluster assembly	0	0.32287	0.561886	1
9	P:iron-sulfur cluster assembly	0	0.269058	0.597737	1
6	P:iron-sulfur cluster assembly	0	0.64574	0.401965	1
2	P:iron-sulfur cluster assembly	0	0.914798	0.309476	1
1	P:iron-sulfur cluster assembly	0	1.6861	0.143842	1
5	P:iron-sulfur cluster assembly	0	0.699552	0.381276	1
10	P:iron-sulfur cluster assembly	0	0.179372	0.668394	1
Singletons	P:iron-sulfur cluster assembly	0	0.717489	0.374652	1
11	F:ATP hydrolysis activity	2	0.914798	0.252239	1
12	F:ATP hydrolysis activity	0	0.914798	0.334472	1
14	F:ATP hydrolysis activity	0	0.800448	0.367172	1
7	F:ATP hydrolysis activity	4	2.287	0.246451	1
3	F:ATP hydrolysis activity	13	5.03139	0.000182629	1
15	F:ATP hydrolysis activity	0	0.571749	0.447006	1
4	F:ATP hydrolysis activity	0	4.91704	0.0196617	1
13	F:ATP hydrolysis activity	16	0.914798	4.95e-57	1.09e-52
8	F:ATP hydrolysis activity	0	2.0583	0.143048	1
9	F:ATP hydrolysis activity	0	1.71525	0.182772	1
6	F:ATP hydrolysis activity	5	4.11659	0.649744	1
2	F:ATP hydrolysis activity	0	5.83184	0.0102853	1
1	F:ATP hydrolysis activity	1	10.7489	0.000816606	1
5	F:ATP hydrolysis activity	0	4.45964	0.02706	1
10	F:ATP hydrolysis activity	0	1.1435	0.279458	1
Singletons	F:ATP hydrolysis activity	10	4.57399	0.0078346	1
11	F:iron-sulfur cluster binding	0	1.16592	0.275892	1
12	F:iron-sulfur cluster binding	0	1.16592	0.275892	1
14	F:iron-sulfur cluster binding	0	1.02018	0.308649	1
7	F:iron-sulfur cluster binding	0	2.9148	0.0806555	1
3	F:iron-sulfur cluster binding	16	6.41256	6.67e-05	1
15	F:iron-sulfur cluster binding	0	0.7287	0.390636	1
4	F:iron-sulfur cluster binding	0	6.26682	0.00845022	1
13	F:iron-sulfur cluster binding	8	1.16592	1.7e-10	3.75e-06
8	F:iron-sulfur cluster binding	0	2.62332	0.0982548	1
9	F:iron-sulfur cluster binding	13	2.1861	1.01e-13	2.23e-09
6	F:iron-sulfur cluster binding	0	5.24664	0.0168943	1
2	F:iron-sulfur cluster binding	0	7.43274	0.00376792	1
1	F:iron-sulfur cluster binding	27	13.6996	5.23e-05	1
5	F:iron-sulfur cluster binding	0	5.68386	0.012571	1
10	F:iron-sulfur cluster binding	0	1.4574	0.222088	1
Singletons	F:iron-sulfur cluster binding	1	5.8296	0.0360374	1
11	F:cysteine-type peptidase activity	0	0.143498	0.702272	1
12	F:cysteine-type peptidase activity	0	0.143498	0.702272	1
14	F:cysteine-type peptidase activity	0	0.125561	0.720973	1
7	F:cysteine-type peptidase activity	0	0.358744	0.539975	1
3	F:cysteine-type peptidase activity	5	0.789238	5.96e-07	0.0131501
15	F:cysteine-type peptidase activity	0	0.0896861	0.763285	1
4	F:cysteine-type peptidase activity	0	0.7713	0.355536	1
13	F:cysteine-type peptidase activity	0	0.143498	0.702272	1
8	F:cysteine-type peptidase activity	0	0.32287	0.561886	1
9	F:cysteine-type peptidase activity	0	0.269058	0.597737	1
6	F:cysteine-type peptidase activity	0	0.64574	0.401965	1
2	F:cysteine-type peptidase activity	0	0.914798	0.309476	1
1	F:cysteine-type peptidase activity	0	1.6861	0.143842	1
5	F:cysteine-type peptidase activity	0	0.699552	0.381276	1
10	F:cysteine-type peptidase activity	0	0.179372	0.668394	1
Singletons	F:cysteine-type peptidase activity	3	0.717489	0.0047385	1
11	F:ABC-type transporter activity	0	0.914798	0.334472	1
12	F:ABC-type transporter activity	0	0.914798	0.334472	1
14	F:ABC-type transporter activity	0	0.800448	0.367172	1
7	F:ABC-type transporter activity	1	2.287	0.383876	1
3	F:ABC-type transporter activity	13	5.03139	0.000182629	1
15	F:ABC-type transporter activity	0	0.571749	0.447006	1
4	F:ABC-type transporter activity	0	4.91704	0.0196617	1
13	F:ABC-type transporter activity	0	0.914798	0.334472	1
8	F:ABC-type transporter activity	0	2.0583	0.143048	1
9	F:ABC-type transporter activity	0	1.71525	0.182772	1
6	F:ABC-type transporter activity	1	4.11659	0.109136	1
2	F:ABC-type transporter activity	11	5.83184	0.0229623	1
1	F:ABC-type transporter activity	24	10.7489	5.38e-06	0.118704
5	F:ABC-type transporter activity	0	4.45964	0.02706	1
10	F:ABC-type transporter activity	0	1.1435	0.279458	1
Singletons	F:ABC-type transporter activity	1	4.57399	0.0798598	1
11	P:protein citrullination	0	0.269058	0.600679	1
12	P:protein citrullination	0	0.269058	0.600679	1
14	P:protein citrullination	0	0.235426	0.624799	1
7	P:protein citrullination	0	0.672646	0.401368	1
3	P:protein citrullination	1	1.47982	0.677805	1
15	P:protein citrullination	0	0.168161	0.680051	1
4	P:protein citrullination	0	1.44619	0.205833	1
13	P:protein citrullination	0	0.269058	0.600679	1
8	P:protein citrullination	0	0.605381	0.427047	1
9	P:protein citrullination	0	0.504484	0.469972	1
6	P:protein citrullination	0	1.21076	0.251118	1
2	P:protein citrullination	0	1.71525	0.164026	1
1	P:protein citrullination	14	3.16143	6.81e-12	1.5e-07
5	P:protein citrullination	0	1.31166	0.230569	1
10	P:protein citrullination	0	0.336323	0.557508	1
Singletons	P:protein citrullination	0	1.34529	0.224114	1
11	P:arginine catabolic process to ornithine	0	0.269058	0.600679	1
12	P:arginine catabolic process to ornithine	0	0.269058	0.600679	1
14	P:arginine catabolic process to ornithine	0	0.235426	0.624799	1
7	P:arginine catabolic process to ornithine	0	0.672646	0.401368	1
3	P:arginine catabolic process to ornithine	1	1.47982	0.677805	1
15	P:arginine catabolic process to ornithine	0	0.168161	0.680051	1
4	P:arginine catabolic process to ornithine	0	1.44619	0.205833	1
13	P:arginine catabolic process to ornithine	0	0.269058	0.600679	1
8	P:arginine catabolic process to ornithine	0	0.605381	0.427047	1
9	P:arginine catabolic process to ornithine	0	0.504484	0.469972	1
6	P:arginine catabolic process to ornithine	0	1.21076	0.251118	1
2	P:arginine catabolic process to ornithine	0	1.71525	0.164026	1
1	P:arginine catabolic process to ornithine	14	3.16143	6.81e-12	1.5e-07
5	P:arginine catabolic process to ornithine	0	1.31166	0.230569	1
10	P:arginine catabolic process to ornithine	0	0.336323	0.557508	1
Singletons	P:arginine catabolic process to ornithine	0	1.34529	0.224114	1
11	F:arginine deiminase activity	0	0.269058	0.600679	1
12	F:arginine deiminase activity	0	0.269058	0.600679	1
14	F:arginine deiminase activity	0	0.235426	0.624799	1
7	F:arginine deiminase activity	0	0.672646	0.401368	1
3	F:arginine deiminase activity	1	1.47982	0.677805	1
15	F:arginine deiminase activity	0	0.168161	0.680051	1
4	F:arginine deiminase activity	0	1.44619	0.205833	1
13	F:arginine deiminase activity	0	0.269058	0.600679	1
8	F:arginine deiminase activity	0	0.605381	0.427047	1
9	F:arginine deiminase activity	0	0.504484	0.469972	1
6	F:arginine deiminase activity	0	1.21076	0.251118	1
2	F:arginine deiminase activity	0	1.71525	0.164026	1
1	F:arginine deiminase activity	14	3.16143	6.81e-12	1.5e-07
5	F:arginine deiminase activity	0	1.31166	0.230569	1
10	F:arginine deiminase activity	0	0.336323	0.557508	1
Singletons	F:arginine deiminase activity	0	1.34529	0.224114	1
11	P:arginine metabolic process	0	0.269058	0.600679	1
12	P:arginine metabolic process	0	0.269058	0.600679	1
14	P:arginine metabolic process	0	0.235426	0.624799	1
7	P:arginine metabolic process	0	0.672646	0.401368	1
3	P:arginine metabolic process	1	1.47982	0.677805	1
15	P:arginine metabolic process	0	0.168161	0.680051	1
4	P:arginine metabolic process	0	1.44619	0.205833	1
13	P:arginine metabolic process	0	0.269058	0.600679	1
8	P:arginine metabolic process	0	0.605381	0.427047	1
9	P:arginine metabolic process	0	0.504484	0.469972	1
6	P:arginine metabolic process	0	1.21076	0.251118	1
2	P:arginine metabolic process	0	1.71525	0.164026	1
1	P:arginine metabolic process	14	3.16143	6.81e-12	1.5e-07
5	P:arginine metabolic process	0	1.31166	0.230569	1
10	P:arginine metabolic process	0	0.336323	0.557508	1
Singletons	P:arginine metabolic process	0	1.34529	0.224114	1
11	F:carbamate kinase activity	0	0.269058	0.600679	1
12	F:carbamate kinase activity	0	0.269058	0.600679	1
14	F:carbamate kinase activity	0	0.235426	0.624799	1
7	F:carbamate kinase activity	0	0.672646	0.401368	1
3	F:carbamate kinase activity	1	1.47982	0.677805	1
15	F:carbamate kinase activity	0	0.168161	0.680051	1
4	F:carbamate kinase activity	0	1.44619	0.205833	1
13	F:carbamate kinase activity	0	0.269058	0.600679	1
8	F:carbamate kinase activity	0	0.605381	0.427047	1
9	F:carbamate kinase activity	0	0.504484	0.469972	1
6	F:carbamate kinase activity	0	1.21076	0.251118	1
2	F:carbamate kinase activity	0	1.71525	0.164026	1
1	F:carbamate kinase activity	14	3.16143	6.81e-12	1.5e-07
5	F:carbamate kinase activity	0	1.31166	0.230569	1
10	F:carbamate kinase activity	0	0.336323	0.557508	1
Singletons	F:carbamate kinase activity	0	1.34529	0.224114	1
11	P:ornithine metabolic process	0	0.269058	0.600679	1
12	P:ornithine metabolic process	0	0.269058	0.600679	1
14	P:ornithine metabolic process	0	0.235426	0.624799	1
7	P:ornithine metabolic process	0	0.672646	0.401368	1
3	P:ornithine metabolic process	1	1.47982	0.677805	1
15	P:ornithine metabolic process	0	0.168161	0.680051	1
4	P:ornithine metabolic process	0	1.44619	0.205833	1
13	P:ornithine metabolic process	0	0.269058	0.600679	1
8	P:ornithine metabolic process	0	0.605381	0.427047	1
9	P:ornithine metabolic process	0	0.504484	0.469972	1
6	P:ornithine metabolic process	0	1.21076	0.251118	1
2	P:ornithine metabolic process	0	1.71525	0.164026	1
1	P:ornithine metabolic process	14	3.16143	6.81e-12	1.5e-07
5	P:ornithine metabolic process	0	1.31166	0.230569	1
10	P:ornithine metabolic process	0	0.336323	0.557508	1
Singletons	P:ornithine metabolic process	0	1.34529	0.224114	1
11	F:ornithine carbamoyltransferase activity	0	0.269058	0.600679	1
12	F:ornithine carbamoyltransferase activity	0	0.269058	0.600679	1
14	F:ornithine carbamoyltransferase activity	0	0.235426	0.624799	1
7	F:ornithine carbamoyltransferase activity	0	0.672646	0.401368	1
3	F:ornithine carbamoyltransferase activity	1	1.47982	0.677805	1
15	F:ornithine carbamoyltransferase activity	0	0.168161	0.680051	1
4	F:ornithine carbamoyltransferase activity	0	1.44619	0.205833	1
13	F:ornithine carbamoyltransferase activity	0	0.269058	0.600679	1
8	F:ornithine carbamoyltransferase activity	0	0.605381	0.427047	1
9	F:ornithine carbamoyltransferase activity	0	0.504484	0.469972	1
6	F:ornithine carbamoyltransferase activity	0	1.21076	0.251118	1
2	F:ornithine carbamoyltransferase activity	0	1.71525	0.164026	1
1	F:ornithine carbamoyltransferase activity	14	3.16143	6.81e-12	1.5e-07
5	F:ornithine carbamoyltransferase activity	0	1.31166	0.230569	1
10	F:ornithine carbamoyltransferase activity	0	0.336323	0.557508	1
Singletons	F:ornithine carbamoyltransferase activity	0	1.34529	0.224114	1
11	F:amino acid binding	0	0.269058	0.600679	1
12	F:amino acid binding	0	0.269058	0.600679	1
14	F:amino acid binding	0	0.235426	0.624799	1
7	F:amino acid binding	0	0.672646	0.401368	1
3	F:amino acid binding	1	1.47982	0.677805	1
15	F:amino acid binding	0	0.168161	0.680051	1
4	F:amino acid binding	0	1.44619	0.205833	1
13	F:amino acid binding	0	0.269058	0.600679	1
8	F:amino acid binding	0	0.605381	0.427047	1
9	F:amino acid binding	0	0.504484	0.469972	1
6	F:amino acid binding	0	1.21076	0.251118	1
2	F:amino acid binding	0	1.71525	0.164026	1
1	F:amino acid binding	14	3.16143	6.81e-12	1.5e-07
5	F:amino acid binding	0	1.31166	0.230569	1
10	F:amino acid binding	0	0.336323	0.557508	1
Singletons	F:amino acid binding	0	1.34529	0.224114	1
11	P:arginine biosynthetic process	0	0.269058	0.600679	1
12	P:arginine biosynthetic process	0	0.269058	0.600679	1
14	P:arginine biosynthetic process	0	0.235426	0.624799	1
7	P:arginine biosynthetic process	0	0.672646	0.401368	1
3	P:arginine biosynthetic process	1	1.47982	0.677805	1
15	P:arginine biosynthetic process	0	0.168161	0.680051	1
4	P:arginine biosynthetic process	0	1.44619	0.205833	1
13	P:arginine biosynthetic process	0	0.269058	0.600679	1
8	P:arginine biosynthetic process	0	0.605381	0.427047	1
9	P:arginine biosynthetic process	0	0.504484	0.469972	1
6	P:arginine biosynthetic process	0	1.21076	0.251118	1
2	P:arginine biosynthetic process	0	1.71525	0.164026	1
1	P:arginine biosynthetic process	14	3.16143	6.81e-12	1.5e-07
5	P:arginine biosynthetic process	0	1.31166	0.230569	1
10	P:arginine biosynthetic process	0	0.336323	0.557508	1
Singletons	P:arginine biosynthetic process	0	1.34529	0.224114	1
11	P:protein complex oligomerization	0	0.304933	0.577372	1
12	P:protein complex oligomerization	0	0.304933	0.577372	1
14	P:protein complex oligomerization	0	0.266816	0.602614	1
7	P:protein complex oligomerization	0	0.762332	0.371655	1
3	P:protein complex oligomerization	1	1.67713	0.581815	1
15	P:protein complex oligomerization	0	0.190583	0.660643	1
4	P:protein complex oligomerization	0	1.63901	0.178042	1
13	P:protein complex oligomerization	0	0.304933	0.577372	1
8	P:protein complex oligomerization	0	0.686099	0.397804	1
9	P:protein complex oligomerization	0	0.571749	0.441783	1
6	P:protein complex oligomerization	2	1.3722	0.576181	1
2	P:protein complex oligomerization	0	1.94395	0.138465	1
1	P:protein complex oligomerization	14	3.58296	5.84e-10	1.29e-05
5	P:protein complex oligomerization	0	1.48655	0.201842	1
10	P:protein complex oligomerization	0	0.381166	0.532348	1
Singletons	P:protein complex oligomerization	0	1.52466	0.195607	1
11	F:arginine binding	0	0.269058	0.600679	1
12	F:arginine binding	0	0.269058	0.600679	1
14	F:arginine binding	0	0.235426	0.624799	1
7	F:arginine binding	0	0.672646	0.401368	1
3	F:arginine binding	1	1.47982	0.677805	1
15	F:arginine binding	0	0.168161	0.680051	1
4	F:arginine binding	0	1.44619	0.205833	1
13	F:arginine binding	0	0.269058	0.600679	1
8	F:arginine binding	0	0.605381	0.427047	1
9	F:arginine binding	0	0.504484	0.469972	1
6	F:arginine binding	0	1.21076	0.251118	1
2	F:arginine binding	0	1.71525	0.164026	1
1	F:arginine binding	14	3.16143	6.81e-12	1.5e-07
5	F:arginine binding	0	1.31166	0.230569	1
10	F:arginine binding	0	0.336323	0.557508	1
Singletons	F:arginine binding	0	1.34529	0.224114	1
11	P:cellular amino acid biosynthetic process	0	0.358744	0.545579	1
12	P:cellular amino acid biosynthetic process	0	0.358744	0.545579	1
14	P:cellular amino acid biosynthetic process	0	0.313901	0.572265	1
7	P:cellular amino acid biosynthetic process	0	0.896861	0.332544	1
3	P:cellular amino acid biosynthetic process	4	1.97309	0.128537	1
15	P:cellular amino acid biosynthetic process	0	0.224215	0.633939	1
4	P:cellular amino acid biosynthetic process	0	1.92825	0.144065	1
13	P:cellular amino acid biosynthetic process	0	0.358744	0.545579	1
8	P:cellular amino acid biosynthetic process	0	0.807175	0.359076	1
9	P:cellular amino acid biosynthetic process	13	0.672646	8.92e-53	1.97e-48
6	P:cellular amino acid biosynthetic process	3	1.61435	0.255352	1
2	P:cellular amino acid biosynthetic process	0	2.287	0.108066	1
1	P:cellular amino acid biosynthetic process	0	4.21525	0.0208306	1
5	P:cellular amino acid biosynthetic process	0	1.74888	0.166247	1
10	P:cellular amino acid biosynthetic process	0	0.44843	0.498225	1
Singletons	P:cellular amino acid biosynthetic process	0	1.79372	0.160401	1
11	P:aromatic amino acid family biosynthetic process	0	0.125561	0.720668	1
12	P:aromatic amino acid family biosynthetic process	0	0.125561	0.720668	1
14	P:aromatic amino acid family biosynthetic process	0	0.109865	0.73831	1
7	P:aromatic amino acid family biosynthetic process	0	0.313901	0.566462	1
3	P:aromatic amino acid family biosynthetic process	4	0.690583	2.73e-05	0.602347
15	P:aromatic amino acid family biosynthetic process	0	0.0784753	0.77816	1
4	P:aromatic amino acid family biosynthetic process	0	0.674888	0.38746	1
13	P:aromatic amino acid family biosynthetic process	0	0.125561	0.720668	1
8	P:aromatic amino acid family biosynthetic process	0	0.282511	0.587419	1
9	P:aromatic amino acid family biosynthetic process	0	0.235426	0.621604	1
6	P:aromatic amino acid family biosynthetic process	3	0.565022	0.000728542	1
2	P:aromatic amino acid family biosynthetic process	0	0.800448	0.341766	1
1	P:aromatic amino acid family biosynthetic process	0	1.47534	0.171553	1
5	P:aromatic amino acid family biosynthetic process	0	0.612108	0.412786	1
10	P:aromatic amino acid family biosynthetic process	0	0.156951	0.68865	1
Singletons	P:aromatic amino acid family biosynthetic process	0	0.627803	0.406282	1
11	P:chorismate biosynthetic process	0	0.125561	0.720668	1
12	P:chorismate biosynthetic process	0	0.125561	0.720668	1
14	P:chorismate biosynthetic process	0	0.109865	0.73831	1
7	P:chorismate biosynthetic process	0	0.313901	0.566462	1
3	P:chorismate biosynthetic process	4	0.690583	2.73e-05	0.602347
15	P:chorismate biosynthetic process	0	0.0784753	0.77816	1
4	P:chorismate biosynthetic process	0	0.674888	0.38746	1
13	P:chorismate biosynthetic process	0	0.125561	0.720668	1
8	P:chorismate biosynthetic process	0	0.282511	0.587419	1
9	P:chorismate biosynthetic process	0	0.235426	0.621604	1
6	P:chorismate biosynthetic process	3	0.565022	0.000728542	1
2	P:chorismate biosynthetic process	0	0.800448	0.341766	1
1	P:chorismate biosynthetic process	0	1.47534	0.171553	1
5	P:chorismate biosynthetic process	0	0.612108	0.412786	1
10	P:chorismate biosynthetic process	0	0.156951	0.68865	1
Singletons	P:chorismate biosynthetic process	0	0.627803	0.406282	1
11	F:3-deoxy-7-phosphoheptulonate synthase activity	0	0.0717489	0.786933	1
12	F:3-deoxy-7-phosphoheptulonate synthase activity	0	0.0717489	0.786933	1
14	F:3-deoxy-7-phosphoheptulonate synthase activity	0	0.0627803	0.800616	1
7	F:3-deoxy-7-phosphoheptulonate synthase activity	0	0.179372	0.66476	1
3	F:3-deoxy-7-phosphoheptulonate synthase activity	4	0.394619	1.49e-09	3.29e-05
15	F:3-deoxy-7-phosphoheptulonate synthase activity	0	0.044843	0.831359	1
4	F:3-deoxy-7-phosphoheptulonate synthase activity	0	0.38565	0.513564	1
13	F:3-deoxy-7-phosphoheptulonate synthase activity	0	0.0717489	0.786933	1
8	F:3-deoxy-7-phosphoheptulonate synthase activity	0	0.161435	0.681695	1
9	F:3-deoxy-7-phosphoheptulonate synthase activity	0	0.134529	0.709067	1
6	F:3-deoxy-7-phosphoheptulonate synthase activity	0	0.32287	0.553424	1
2	F:3-deoxy-7-phosphoheptulonate synthase activity	0	0.457399	0.472358	1
1	F:3-deoxy-7-phosphoheptulonate synthase activity	0	0.843049	0.301356	1
5	F:3-deoxy-7-phosphoheptulonate synthase activity	0	0.349776	0.535846	1
10	F:3-deoxy-7-phosphoheptulonate synthase activity	0	0.0896861	0.761973	1
Singletons	F:3-deoxy-7-phosphoheptulonate synthase activity	0	0.358744	0.530158	1
11	P:arsenite transport	0	0.0538117	0.814921	1
12	P:arsenite transport	0	0.0538117	0.814921	1
14	P:arsenite transport	0	0.0470852	0.826873	1
7	P:arsenite transport	0	0.134529	0.707442	1
3	P:arsenite transport	0	0.295964	0.566627	1
15	P:arsenite transport	0	0.0336323	0.853678	1
4	P:arsenite transport	0	0.289238	0.571548	1
13	P:arsenite transport	0	0.0538117	0.814921	1
8	P:arsenite transport	0	0.121076	0.722439	1
9	P:arsenite transport	0	0.100897	0.746602	1
6	P:arsenite transport	3	0.242152	5.06e-09	0.000111644
2	P:arsenite transport	0	0.343049	0.5337	1
1	P:arsenite transport	0	0.632287	0.370754	1
5	P:arsenite transport	0	0.262332	0.591847	1
10	P:arsenite transport	0	0.0672646	0.793081	1
Singletons	P:arsenite transport	0	0.269058	0.586675	1
11	P:response to arsenic-containing substance	0	0.0538117	0.814921	1
12	P:response to arsenic-containing substance	0	0.0538117	0.814921	1
14	P:response to arsenic-containing substance	0	0.0470852	0.826873	1
7	P:response to arsenic-containing substance	0	0.134529	0.707442	1
3	P:response to arsenic-containing substance	0	0.295964	0.566627	1
15	P:response to arsenic-containing substance	0	0.0336323	0.853678	1
4	P:response to arsenic-containing substance	0	0.289238	0.571548	1
13	P:response to arsenic-containing substance	0	0.0538117	0.814921	1
8	P:response to arsenic-containing substance	0	0.121076	0.722439	1
9	P:response to arsenic-containing substance	0	0.100897	0.746602	1
6	P:response to arsenic-containing substance	3	0.242152	5.06e-09	0.000111644
2	P:response to arsenic-containing substance	0	0.343049	0.5337	1
1	P:response to arsenic-containing substance	0	0.632287	0.370754	1
5	P:response to arsenic-containing substance	0	0.262332	0.591847	1
10	P:response to arsenic-containing substance	0	0.0672646	0.793081	1
Singletons	P:response to arsenic-containing substance	0	0.269058	0.586675	1
11	F:arsenite transmembrane transporter activity	0	0.0538117	0.814921	1
12	F:arsenite transmembrane transporter activity	0	0.0538117	0.814921	1
14	F:arsenite transmembrane transporter activity	0	0.0470852	0.826873	1
7	F:arsenite transmembrane transporter activity	0	0.134529	0.707442	1
3	F:arsenite transmembrane transporter activity	0	0.295964	0.566627	1
15	F:arsenite transmembrane transporter activity	0	0.0336323	0.853678	1
4	F:arsenite transmembrane transporter activity	0	0.289238	0.571548	1
13	F:arsenite transmembrane transporter activity	0	0.0538117	0.814921	1
8	F:arsenite transmembrane transporter activity	0	0.121076	0.722439	1
9	F:arsenite transmembrane transporter activity	0	0.100897	0.746602	1
6	F:arsenite transmembrane transporter activity	3	0.242152	5.06e-09	0.000111644
2	F:arsenite transmembrane transporter activity	0	0.343049	0.5337	1
1	F:arsenite transmembrane transporter activity	0	0.632287	0.370754	1
5	F:arsenite transmembrane transporter activity	0	0.262332	0.591847	1
10	F:arsenite transmembrane transporter activity	0	0.0672646	0.793081	1
Singletons	F:arsenite transmembrane transporter activity	0	0.269058	0.586675	1
11	P:organic substance metabolic process	0	0.0358744	0.848426	1
12	P:organic substance metabolic process	0	0.0358744	0.848426	1
14	P:organic substance metabolic process	0	0.0313901	0.858268	1
7	P:organic substance metabolic process	0	0.0896861	0.759281	1
3	P:organic substance metabolic process	0	0.197309	0.639875	1
15	P:organic substance metabolic process	0	0.0224215	0.880303	1
4	P:organic substance metabolic process	0	0.192825	0.644116	1
13	P:organic substance metabolic process	0	0.0358744	0.848426	1
8	P:organic substance metabolic process	0	0.0807175	0.7718	1
9	P:organic substance metabolic process	0	0.0672646	0.791912	1
6	P:organic substance metabolic process	2	0.161435	1.82e-06	0.0401565
2	P:organic substance metabolic process	0	0.2287	0.61134	1
1	P:organic substance metabolic process	0	0.421525	0.464892	1
5	P:organic substance metabolic process	0	0.174888	0.66155	1
10	P:organic substance metabolic process	0	0.044843	0.830409	1
Singletons	P:organic substance metabolic process	0	0.179372	0.657117	1
11	F:arsenate reductase (glutaredoxin) activity	0	0.0538117	0.814921	1
12	F:arsenate reductase (glutaredoxin) activity	0	0.0538117	0.814921	1
14	F:arsenate reductase (glutaredoxin) activity	0	0.0470852	0.826873	1
7	F:arsenate reductase (glutaredoxin) activity	0	0.134529	0.707442	1
3	F:arsenate reductase (glutaredoxin) activity	0	0.295964	0.566627	1
15	F:arsenate reductase (glutaredoxin) activity	0	0.0336323	0.853678	1
4	F:arsenate reductase (glutaredoxin) activity	0	0.289238	0.571548	1
13	F:arsenate reductase (glutaredoxin) activity	0	0.0538117	0.814921	1
8	F:arsenate reductase (glutaredoxin) activity	0	0.121076	0.722439	1
9	F:arsenate reductase (glutaredoxin) activity	0	0.100897	0.746602	1
6	F:arsenate reductase (glutaredoxin) activity	3	0.242152	5.06e-09	0.000111644
2	F:arsenate reductase (glutaredoxin) activity	0	0.343049	0.5337	1
1	F:arsenate reductase (glutaredoxin) activity	0	0.632287	0.370754	1
5	F:arsenate reductase (glutaredoxin) activity	0	0.262332	0.591847	1
10	F:arsenate reductase (glutaredoxin) activity	0	0.0672646	0.793081	1
Singletons	F:arsenate reductase (glutaredoxin) activity	0	0.269058	0.586675	1
11	F:intramolecular transferase activity, phosphotransferases	0	0.0358744	0.848426	1
12	F:intramolecular transferase activity, phosphotransferases	0	0.0358744	0.848426	1
14	F:intramolecular transferase activity, phosphotransferases	0	0.0313901	0.858268	1
7	F:intramolecular transferase activity, phosphotransferases	0	0.0896861	0.759281	1
3	F:intramolecular transferase activity, phosphotransferases	0	0.197309	0.639875	1
15	F:intramolecular transferase activity, phosphotransferases	0	0.0224215	0.880303	1
4	F:intramolecular transferase activity, phosphotransferases	0	0.192825	0.644116	1
13	F:intramolecular transferase activity, phosphotransferases	0	0.0358744	0.848426	1
8	F:intramolecular transferase activity, phosphotransferases	0	0.0807175	0.7718	1
9	F:intramolecular transferase activity, phosphotransferases	0	0.0672646	0.791912	1
6	F:intramolecular transferase activity, phosphotransferases	2	0.161435	1.82e-06	0.0401565
2	F:intramolecular transferase activity, phosphotransferases	0	0.2287	0.61134	1
1	F:intramolecular transferase activity, phosphotransferases	0	0.421525	0.464892	1
5	F:intramolecular transferase activity, phosphotransferases	0	0.174888	0.66155	1
10	F:intramolecular transferase activity, phosphotransferases	0	0.044843	0.830409	1
Singletons	F:intramolecular transferase activity, phosphotransferases	0	0.179372	0.657117	1
11	F:oxidoreductase activity	0	4.287	0.0366781	1
12	F:oxidoreductase activity	0	4.287	0.0366781	1
14	F:oxidoreductase activity	0	3.75112	0.0509191	1
7	F:oxidoreductase activity	0	10.7175	0.000808918	1
3	F:oxidoreductase activity	12	23.5785	0.012019	1
15	F:oxidoreductase activity	0	2.67937	0.0997366	1
4	F:oxidoreductase activity	0	23.0426	4.42e-07	0.00975229
13	F:oxidoreductase activity	8	4.287	0.0703599	1
8	F:oxidoreductase activity	0	9.64574	0.00152232	1
9	F:oxidoreductase activity	0	8.03812	0.0039257	1
6	F:oxidoreductase activity	24	19.2915	0.263528	1
2	F:oxidoreductase activity	0	27.3296	2.78e-08	0.000613379
1	F:oxidoreductase activity	187	50.3722	4.02e-104	8.87e-100
5	F:oxidoreductase activity	0	20.8991	1.7e-06	0.0375088
10	F:oxidoreductase activity	0	5.35874	0.0192171	1
Singletons	F:oxidoreductase activity	8	21.435	0.00235446	1
11	P:tricarboxylic acid cycle	14	0.286996	4.08e-147	9e-143
12	P:tricarboxylic acid cycle	0	0.286996	0.58879	1
14	P:tricarboxylic acid cycle	0	0.251121	0.613489	1
7	P:tricarboxylic acid cycle	0	0.717489	0.386105	1
3	P:tricarboxylic acid cycle	0	1.57848	0.18572	1
15	P:tricarboxylic acid cycle	0	0.179372	0.670168	1
4	P:tricarboxylic acid cycle	0	1.5426	0.19135	1
13	P:tricarboxylic acid cycle	0	0.286996	0.58879	1
8	P:tricarboxylic acid cycle	0	0.64574	0.412043	1
9	P:tricarboxylic acid cycle	0	0.538117	0.455534	1
6	P:tricarboxylic acid cycle	2	1.29148	0.515527	1
2	P:tricarboxylic acid cycle	0	1.8296	0.150634	1
1	P:tricarboxylic acid cycle	0	3.3722	0.0387287	1
5	P:tricarboxylic acid cycle	0	1.3991	0.215637	1
10	P:tricarboxylic acid cycle	0	0.358744	0.544659	1
Singletons	P:tricarboxylic acid cycle	0	1.43498	0.209287	1
11	F:aspartate ammonia-lyase activity	0	0.0358744	0.848426	1
12	F:aspartate ammonia-lyase activity	0	0.0358744	0.848426	1
14	F:aspartate ammonia-lyase activity	0	0.0313901	0.858268	1
7	F:aspartate ammonia-lyase activity	0	0.0896861	0.759281	1
3	F:aspartate ammonia-lyase activity	0	0.197309	0.639875	1
15	F:aspartate ammonia-lyase activity	0	0.0224215	0.880303	1
4	F:aspartate ammonia-lyase activity	0	0.192825	0.644116	1
13	F:aspartate ammonia-lyase activity	0	0.0358744	0.848426	1
8	F:aspartate ammonia-lyase activity	0	0.0807175	0.7718	1
9	F:aspartate ammonia-lyase activity	0	0.0672646	0.791912	1
6	F:aspartate ammonia-lyase activity	2	0.161435	1.82e-06	0.0401565
2	F:aspartate ammonia-lyase activity	0	0.2287	0.61134	1
1	F:aspartate ammonia-lyase activity	0	0.421525	0.464892	1
5	F:aspartate ammonia-lyase activity	0	0.174888	0.66155	1
10	F:aspartate ammonia-lyase activity	0	0.044843	0.830409	1
Singletons	F:aspartate ammonia-lyase activity	0	0.179372	0.657117	1
11	P:xenobiotic detoxification by transmembrane export across the plasma membrane	0	0.215247	0.639667	1
12	P:xenobiotic detoxification by transmembrane export across the plasma membrane	0	0.215247	0.639667	1
14	P:xenobiotic detoxification by transmembrane export across the plasma membrane	0	0.188341	0.6618	1
7	P:xenobiotic detoxification by transmembrane export across the plasma membrane	0	0.538117	0.452901	1
3	P:xenobiotic detoxification by transmembrane export across the plasma membrane	9	1.18386	3.83e-14	8.45e-10
15	P:xenobiotic detoxification by transmembrane export across the plasma membrane	0	0.134529	0.712235	1
4	P:xenobiotic detoxification by transmembrane export across the plasma membrane	0	1.15695	0.257825	1
13	P:xenobiotic detoxification by transmembrane export across the plasma membrane	0	0.215247	0.639667	1
8	P:xenobiotic detoxification by transmembrane export across the plasma membrane	0	0.484305	0.477454	1
9	P:xenobiotic detoxification by transmembrane export across the plasma membrane	0	0.403587	0.51812	1
6	P:xenobiotic detoxification by transmembrane export across the plasma membrane	0	0.96861	0.304666	1
2	P:xenobiotic detoxification by transmembrane export across the plasma membrane	0	1.3722	0.213229	1
1	P:xenobiotic detoxification by transmembrane export across the plasma membrane	0	2.52915	0.0734339	1
5	P:xenobiotic detoxification by transmembrane export across the plasma membrane	0	1.04933	0.283575	1
10	P:xenobiotic detoxification by transmembrane export across the plasma membrane	0	0.269058	0.599845	1
Singletons	P:xenobiotic detoxification by transmembrane export across the plasma membrane	3	1.07623	0.0519455	1
11	F:xenobiotic transmembrane transporter activity	1	1.13004	0.901754	1
12	F:xenobiotic transmembrane transporter activity	0	1.13004	0.283406	1
14	F:xenobiotic transmembrane transporter activity	0	0.988789	0.316211	1
7	F:xenobiotic transmembrane transporter activity	1	2.82511	0.266546	1
3	F:xenobiotic transmembrane transporter activity	10	6.21525	0.109809	1
15	F:xenobiotic transmembrane transporter activity	0	0.706278	0.398025	1
4	F:xenobiotic transmembrane transporter activity	0	6.07399	0.00952263	1
13	F:xenobiotic transmembrane transporter activity	0	1.13004	0.283406	1
8	F:xenobiotic transmembrane transporter activity	0	2.5426	0.10358	1
9	F:xenobiotic transmembrane transporter activity	0	2.11883	0.138677	1
6	F:xenobiotic transmembrane transporter activity	8	5.0852	0.177618	1
2	F:xenobiotic transmembrane transporter activity	0	7.20404	0.00434385	1
1	F:xenobiotic transmembrane transporter activity	36	13.278	2.23e-12	4.92e-08
5	F:xenobiotic transmembrane transporter activity	0	5.50897	0.0140102	1
10	F:xenobiotic transmembrane transporter activity	0	1.41256	0.229339	1
Singletons	F:xenobiotic transmembrane transporter activity	7	5.65022	0.551737	1
11	P:leukotriene metabolic process	7	0.143498	1.58e-74	3.49e-70
12	P:leukotriene metabolic process	0	0.143498	0.702272	1
14	P:leukotriene metabolic process	0	0.125561	0.720973	1
7	P:leukotriene metabolic process	0	0.358744	0.539975	1
3	P:leukotriene metabolic process	0	0.789238	0.349404	1
15	P:leukotriene metabolic process	0	0.0896861	0.763285	1
4	P:leukotriene metabolic process	0	0.7713	0.355536	1
13	P:leukotriene metabolic process	0	0.143498	0.702272	1
8	P:leukotriene metabolic process	0	0.32287	0.561886	1
9	P:leukotriene metabolic process	0	0.269058	0.597737	1
6	P:leukotriene metabolic process	1	0.64574	0.64566	1
2	P:leukotriene metabolic process	0	0.914798	0.309476	1
1	P:leukotriene metabolic process	0	1.6861	0.143842	1
5	P:leukotriene metabolic process	0	0.699552	0.381276	1
10	P:leukotriene metabolic process	0	0.179372	0.668394	1
Singletons	P:leukotriene metabolic process	0	0.717489	0.374652	1
11	P:pilus assembly	8	2.67265	0.00100795	1
12	P:pilus assembly	0	2.67265	0.0990073	1
14	P:pilus assembly	0	2.33857	0.123224	1
7	P:pilus assembly	0	6.68161	0.00817238	1
3	P:pilus assembly	45	14.6996	8.48e-17	1.87e-12
15	P:pilus assembly	0	1.6704	0.193688	1
4	P:pilus assembly	0	14.3655	6.68e-05	1
13	P:pilus assembly	0	2.67265	0.0990073	1
8	P:pilus assembly	0	6.01345	0.0123052	1
9	P:pilus assembly	0	5.01121	0.0227746	1
6	P:pilus assembly	28	12.0269	1.56e-06	0.0344198
2	P:pilus assembly	0	17.0381	1.15e-05	0.253736
1	P:pilus assembly	67	31.4036	8.67e-13	1.91e-08
5	P:pilus assembly	0	13.0291	0.000157727	1
10	P:pilus assembly	0	3.34081	0.0645113	1
Singletons	P:pilus assembly	1	13.3632	0.000393046	1
11	P:protein secretion	8	0.735426	1.25e-17	2.76e-13
12	P:protein secretion	0	0.735426	0.386838	1
14	P:protein secretion	0	0.643498	0.418772	1
7	P:protein secretion	0	1.83857	0.165319	1
3	P:protein secretion	7	4.04484	0.121697	1
15	P:protein secretion	0	0.459641	0.495365	1
4	P:protein secretion	0	3.95291	0.0364765	1
13	P:protein secretion	0	0.735426	0.386838	1
8	P:protein secretion	0	1.65471	0.189141	1
9	P:protein secretion	0	1.37892	0.232269	1
6	P:protein secretion	24	3.30942	1.86e-32	4.1e-28
2	P:protein secretion	0	4.68834	0.0214031	1
1	P:protein secretion	1	8.64126	0.00343365	1
5	P:protein secretion	0	3.5852	0.0474673	1
10	P:protein secretion	0	0.919283	0.332183	1
Singletons	P:protein secretion	1	3.67713	0.143398	1
11	F:metallocarboxypeptidase activity	7	0.143498	1.58e-74	3.49e-70
12	F:metallocarboxypeptidase activity	0	0.143498	0.702272	1
14	F:metallocarboxypeptidase activity	0	0.125561	0.720973	1
7	F:metallocarboxypeptidase activity	0	0.358744	0.539975	1
3	F:metallocarboxypeptidase activity	0	0.789238	0.349404	1
15	F:metallocarboxypeptidase activity	0	0.0896861	0.763285	1
4	F:metallocarboxypeptidase activity	0	0.7713	0.355536	1
13	F:metallocarboxypeptidase activity	0	0.143498	0.702272	1
8	F:metallocarboxypeptidase activity	0	0.32287	0.561886	1
9	F:metallocarboxypeptidase activity	0	0.269058	0.597737	1
6	F:metallocarboxypeptidase activity	1	0.64574	0.64566	1
2	F:metallocarboxypeptidase activity	0	0.914798	0.309476	1
1	F:metallocarboxypeptidase activity	0	1.6861	0.143842	1
5	F:metallocarboxypeptidase activity	0	0.699552	0.381276	1
10	F:metallocarboxypeptidase activity	0	0.179372	0.668394	1
Singletons	F:metallocarboxypeptidase activity	0	0.717489	0.374652	1
11	F:zinc ion binding	15	5.25561	1.79e-05	0.394946
12	F:zinc ion binding	0	5.25561	0.0207033	1
14	F:zinc ion binding	0	4.59865	0.0306585	1
7	F:zinc ion binding	0	13.139	0.000208169	1
3	F:zinc ion binding	89	28.9058	5.37e-32	1.18e-27
15	F:zinc ion binding	0	3.28475	0.0683588	1
4	F:zinc ion binding	0	28.2489	2.25e-08	0.00049644
13	F:zinc ion binding	4	5.25561	0.580484	1
8	F:zinc ion binding	0	11.8251	0.000447548	1
9	F:zinc ion binding	0	9.85426	0.00140653	1
6	F:zinc ion binding	49	23.6502	5.43e-08	0.00119808
2	F:zinc ion binding	0	33.5045	7.72e-10	1.7e-05
1	F:zinc ion binding	130	61.7534	1.43e-22	3.16e-18
5	F:zinc ion binding	0	25.6211	1.17e-07	0.00258149
10	F:zinc ion binding	0	6.56951	0.00953278	1
Singletons	F:zinc ion binding	6	26.278	3.38e-05	0.745763
11	C:outer membrane	8	1.61435	3.95e-07	0.00871528
12	C:outer membrane	0	1.61435	0.1998	1
14	C:outer membrane	0	1.41256	0.230937	1
7	C:outer membrane	0	4.03587	0.0398244	1
3	C:outer membrane	15	8.87892	0.0304855	1
15	C:outer membrane	0	1.00897	0.312422	1
4	C:outer membrane	0	8.67713	0.00194262	1
13	C:outer membrane	0	1.61435	0.1998	1
8	C:outer membrane	0	3.63229	0.0517125	1
9	C:outer membrane	0	3.02691	0.0767577	1
6	C:outer membrane	26	7.26457	4.17e-13	9.2e-09
2	C:outer membrane	1	10.2915	0.00208661	1
1	C:outer membrane	36	18.9686	1.07e-05	0.236085
5	C:outer membrane	0	7.86996	0.00331748	1
10	C:outer membrane	0	2.01794	0.150792	1
Singletons	C:outer membrane	4	8.07175	0.133069	1
11	P:DNA recombination	17	15.3543	0.6717	1
12	P:DNA recombination	8	15.3543	0.0582395	1
14	P:DNA recombination	0	13.435	0.000220335	1
7	P:DNA recombination	26	38.3857	0.0408067	1
3	P:DNA recombination	150	84.4484	5.76e-14	1.27e-09
15	P:DNA recombination	0	9.59641	0.00183746	1
4	P:DNA recombination	0	82.5291	1.21e-21	2.67e-17
13	P:DNA recombination	24	15.3543	0.0259823	1
8	P:DNA recombination	0	34.5471	1.97e-09	4.35e-05
9	P:DNA recombination	60	28.7892	3.27e-09	7.21e-05
6	P:DNA recombination	108	69.0942	1.05e-06	0.0231672
2	P:DNA recombination	0	97.8834	7.53e-26	1.66e-21
1	P:DNA recombination	424	180.413	1.27e-92	2.8e-88
5	P:DNA recombination	0	74.852	1.34e-19	2.96e-15
10	P:DNA recombination	0	19.1928	9.38e-06	0.20696
Singletons	P:DNA recombination	39	76.7713	6.24e-06	0.137679
11	P:DNA integration	25	27.5336	0.626089	1
12	P:DNA integration	10	27.5336	0.000746603	1
14	P:DNA integration	0	24.0919	7.52e-07	0.0165921
7	P:DNA integration	30	68.8341	1.67e-06	0.0368469
3	P:DNA integration	288	151.435	1.45e-31	3.2e-27
15	P:DNA integration	0	17.2085	3.02e-05	0.666333
4	P:DNA integration	0	147.993	1.69e-37	3.73e-33
13	P:DNA integration	12	27.5336	0.00281499	1
8	P:DNA integration	0	61.9507	9.38e-16	2.07e-11
9	P:DNA integration	36	51.6256	0.0269502	1
6	P:DNA integration	162	123.901	0.000357217	1
2	P:DNA integration	0	175.527	5.19e-45	1.15e-40
1	P:DNA integration	924	323.52	0	0
5	P:DNA integration	0	134.226	7.51e-34	1.66e-29
10	P:DNA integration	0	34.417	2.97e-09	6.55e-05
Singletons	P:DNA integration	48	137.668	1.15e-15	2.54e-11
11	F:DNA strand exchange activity	2	4.08969	0.297079	1
12	F:DNA strand exchange activity	8	4.08969	0.0510358	1
14	F:DNA strand exchange activity	0	3.57848	0.0565584	1
7	F:DNA strand exchange activity	9	10.2242	0.695245	1
3	F:DNA strand exchange activity	21	22.4933	0.740161	1
15	F:DNA strand exchange activity	0	2.55605	0.107878	1
4	F:DNA strand exchange activity	0	21.9821	8.13e-07	0.017938
13	F:DNA strand exchange activity	0	4.08969	0.0412824	1
8	F:DNA strand exchange activity	0	9.20179	0.00195769	1
9	F:DNA strand exchange activity	14	7.66816	0.0200176	1
6	F:DNA strand exchange activity	39	18.4036	5.52e-07	0.0121793
2	F:DNA strand exchange activity	0	26.0717	5.77e-08	0.00127309
1	F:DNA strand exchange activity	118	48.0538	6.78e-30	1.5e-25
5	F:DNA strand exchange activity	0	19.9372	2.95e-06	0.0650888
10	F:DNA strand exchange activity	0	5.11211	0.0222087	1
Singletons	F:DNA strand exchange activity	17	20.4484	0.424131	1
11	F:penicillin binding	0	0.251121	0.613084	1
12	F:penicillin binding	0	0.251121	0.613084	1
14	F:penicillin binding	0	0.219731	0.636586	1
7	F:penicillin binding	0	0.627803	0.417523	1
3	F:penicillin binding	0	1.38117	0.215762	1
15	F:penicillin binding	0	0.156951	0.690328	1
4	F:penicillin binding	0	1.34978	0.221628	1
13	F:penicillin binding	0	0.251121	0.613084	1
8	F:penicillin binding	0	0.565022	0.442889	1
9	F:penicillin binding	0	0.470852	0.485162	1
6	F:penicillin binding	4	1.13004	0.0048655	1
2	F:penicillin binding	0	1.6009	0.178797	1
1	F:penicillin binding	10	2.95067	3.85e-06	0.0849464
5	F:penicillin binding	0	1.22422	0.246766	1
10	F:penicillin binding	0	0.313901	0.570947	1
Singletons	F:penicillin binding	0	1.25561	0.240219	1
11	C:cell outer membrane	0	8.68161	0.0029467	1
12	C:cell outer membrane	0	8.68161	0.0029467	1
14	C:cell outer membrane	0	7.59641	0.00546869	1
7	C:cell outer membrane	3	21.704	3.99e-05	0.880354
3	C:cell outer membrane	163	47.7489	4.35e-69	9.6e-65
15	C:cell outer membrane	0	5.42601	0.0191526	1
4	C:cell outer membrane	1	46.6637	2.03e-12	4.48e-08
13	C:cell outer membrane	0	8.68161	0.0029467	1
8	C:cell outer membrane	0	19.5336	6.43e-06	0.141872
9	C:cell outer membrane	0	16.278	4.06e-05	0.895798
6	C:cell outer membrane	19	39.0673	0.000812347	1
2	C:cell outer membrane	5	55.3453	6.43e-13	1.42e-08
1	C:cell outer membrane	292	102.009	1.65e-99	3.64e-95
5	C:cell outer membrane	0	42.3229	9.75e-12	2.15e-07
10	C:cell outer membrane	0	10.852	0.00086285	1
Singletons	C:cell outer membrane	1	43.4081	1.52e-11	3.35e-07
11	F:fimbrial usher porin activity	0	0.197309	0.653985	1
12	F:fimbrial usher porin activity	0	0.197309	0.653985	1
14	F:fimbrial usher porin activity	0	0.172646	0.675358	1
7	F:fimbrial usher porin activity	0	0.493274	0.472368	1
3	F:fimbrial usher porin activity	10	1.0852	1.99e-19	4.39e-15
15	F:fimbrial usher porin activity	0	0.123318	0.723974	1
4	F:fimbrial usher porin activity	0	1.06054	0.278643	1
13	F:fimbrial usher porin activity	0	0.197309	0.653985	1
8	F:fimbrial usher porin activity	0	0.443946	0.496404	1
9	F:fimbrial usher porin activity	0	0.369955	0.536092	1
6	F:fimbrial usher porin activity	0	0.887892	0.325716	1
2	F:fimbrial usher porin activity	0	1.25785	0.233362	1
1	F:fimbrial usher porin activity	1	2.31839	0.329737	1
5	F:fimbrial usher porin activity	0	0.961883	0.304575	1
10	F:fimbrial usher porin activity	0	0.246637	0.615465	1
Singletons	F:fimbrial usher porin activity	0	0.986547	0.297862	1
11	P:pilus organization	0	0.179372	0.669107	1
12	P:pilus organization	0	0.179372	0.669107	1
14	P:pilus organization	0	0.156951	0.68966	1
7	P:pilus organization	0	0.44843	0.493225	1
3	P:pilus organization	9	0.986547	1.93e-17	4.26e-13
15	P:pilus organization	0	0.112108	0.73633	1
4	P:pilus organization	0	0.964126	0.301625	1
13	P:pilus organization	0	0.179372	0.669107	1
8	P:pilus organization	0	0.403587	0.516657	1
9	P:pilus organization	0	0.336323	0.555232	1
6	P:pilus organization	0	0.807175	0.348737	1
2	P:pilus organization	0	1.1435	0.255838	1
1	P:pilus organization	1	2.10762	0.390451	1
5	P:pilus organization	0	0.874439	0.327633	1
10	P:pilus organization	0	0.224215	0.632	1
Singletons	P:pilus organization	0	0.896861	0.320913	1
11	P:chaperone-mediated protein folding	0	0.286996	0.58879	1
12	P:chaperone-mediated protein folding	0	0.286996	0.58879	1
14	P:chaperone-mediated protein folding	0	0.251121	0.613489	1
7	P:chaperone-mediated protein folding	0	0.717489	0.386105	1
3	P:chaperone-mediated protein folding	9	1.57848	4.91e-10	1.08e-05
15	P:chaperone-mediated protein folding	0	0.179372	0.670168	1
4	P:chaperone-mediated protein folding	0	1.5426	0.19135	1
13	P:chaperone-mediated protein folding	0	0.286996	0.58879	1
8	P:chaperone-mediated protein folding	0	0.64574	0.412043	1
9	P:chaperone-mediated protein folding	0	0.538117	0.455534	1
6	P:chaperone-mediated protein folding	6	1.29148	1.55e-05	0.341992
2	P:chaperone-mediated protein folding	0	1.8296	0.150634	1
1	P:chaperone-mediated protein folding	1	3.3722	0.145922	1
5	P:chaperone-mediated protein folding	0	1.3991	0.215637	1
10	P:chaperone-mediated protein folding	0	0.358744	0.544659	1
Singletons	P:chaperone-mediated protein folding	0	1.43498	0.209287	1
11	P:cell wall organization	0	0.215247	0.639667	1
12	P:cell wall organization	0	0.215247	0.639667	1
14	P:cell wall organization	0	0.188341	0.6618	1
7	P:cell wall organization	0	0.538117	0.452901	1
3	P:cell wall organization	9	1.18386	3.83e-14	8.45e-10
15	P:cell wall organization	0	0.134529	0.712235	1
4	P:cell wall organization	0	1.15695	0.257825	1
13	P:cell wall organization	0	0.215247	0.639667	1
8	P:cell wall organization	0	0.484305	0.477454	1
9	P:cell wall organization	0	0.403587	0.51812	1
6	P:cell wall organization	0	0.96861	0.304666	1
2	P:cell wall organization	0	1.3722	0.213229	1
1	P:cell wall organization	1	2.52915	0.279107	1
5	P:cell wall organization	0	1.04933	0.283575	1
10	P:cell wall organization	0	0.269058	0.599845	1
Singletons	P:cell wall organization	2	1.07623	0.350674	1
11	P:bacteriocin immunity	1	1.48879	0.686039	1
12	P:bacteriocin immunity	0	1.48879	0.218229	1
14	P:bacteriocin immunity	0	1.30269	0.249972	1
7	P:bacteriocin immunity	2	3.72197	0.361097	1
3	P:bacteriocin immunity	11	8.18834	0.300693	1
15	P:bacteriocin immunity	0	0.930493	0.33201	1
4	P:bacteriocin immunity	1	8.00224	0.00921344	1
13	P:bacteriocin immunity	0	1.48879	0.218229	1
8	P:bacteriocin immunity	0	3.34978	0.0617162	1
9	P:bacteriocin immunity	0	2.79148	0.0892067	1
6	P:bacteriocin immunity	15	6.69955	0.000823784	1
2	P:bacteriocin immunity	13	9.49103	0.226165	1
1	P:bacteriocin immunity	39	17.4933	7.12e-09	0.000157096
5	P:bacteriocin immunity	0	7.25785	0.00479993	1
10	P:bacteriocin immunity	0	1.86099	0.167668	1
Singletons	P:bacteriocin immunity	1	7.44395	0.0133067	1
11	F:toxic substance binding	1	1.41704	0.723697	1
12	F:toxic substance binding	0	1.41704	0.229667	1
14	F:toxic substance binding	0	1.23991	0.261711	1
7	F:toxic substance binding	0	3.5426	0.0541224	1
3	F:toxic substance binding	11	7.79372	0.226388	1
15	F:toxic substance binding	0	0.88565	0.34394	1
4	F:toxic substance binding	1	7.61659	0.0116644	1
13	F:toxic substance binding	0	1.41704	0.229667	1
8	F:toxic substance binding	0	3.18834	0.0683408	1
9	F:toxic substance binding	0	2.65695	0.0972897	1
6	F:toxic substance binding	15	6.37668	0.000368516	1
2	F:toxic substance binding	11	9.03363	0.486937	1
1	F:toxic substance binding	39	16.6502	7.03e-10	1.55e-05
5	F:toxic substance binding	0	6.90807	0.0059347	1
10	F:toxic substance binding	0	1.7713	0.178277	1
Singletons	F:toxic substance binding	1	7.0852	0.016571	1
11	F:chloramphenicol O-acetyltransferase activity	0	0.44843	0.499207	1
12	F:chloramphenicol O-acetyltransferase activity	0	0.44843	0.499207	1
14	F:chloramphenicol O-acetyltransferase activity	0	0.392377	0.527796	1
7	F:chloramphenicol O-acetyltransferase activity	0	1.12108	0.27864	1
3	F:chloramphenicol O-acetyltransferase activity	13	2.46637	1.61e-12	3.55e-08
15	F:chloramphenicol O-acetyltransferase activity	0	0.280269	0.594451	1
4	F:chloramphenicol O-acetyltransferase activity	0	2.41031	0.102417	1
13	F:chloramphenicol O-acetyltransferase activity	0	0.44843	0.499207	1
8	F:chloramphenicol O-acetyltransferase activity	0	1.00897	0.305184	1
9	F:chloramphenicol O-acetyltransferase activity	0	0.840807	0.350936	1
6	F:chloramphenicol O-acetyltransferase activity	5	2.01794	0.0285629	1
2	F:chloramphenicol O-acetyltransferase activity	0	2.85874	0.0723958	1
1	F:chloramphenicol O-acetyltransferase activity	7	5.26906	0.395985	1
5	F:chloramphenicol O-acetyltransferase activity	0	2.1861	0.121679	1
10	F:chloramphenicol O-acetyltransferase activity	0	0.560538	0.448913	1
Singletons	F:chloramphenicol O-acetyltransferase activity	0	2.24215	0.116552	1
11	P:positive regulation of cytoskeleton organization	0	0.0179372	0.892495	1
12	P:positive regulation of cytoskeleton organization	0	0.0179372	0.892495	1
14	P:positive regulation of cytoskeleton organization	0	0.0156951	0.899514	1
7	P:positive regulation of cytoskeleton organization	0	0.044843	0.828461	1
3	P:positive regulation of cytoskeleton organization	0	0.0986547	0.740768	1
15	P:positive regulation of cytoskeleton organization	0	0.0112108	0.915202	1
4	P:positive regulation of cytoskeleton organization	0	0.0964126	0.743933	1
13	P:positive regulation of cytoskeleton organization	0	0.0179372	0.892495	1
8	P:positive regulation of cytoskeleton organization	0	0.0403587	0.837513	1
9	P:positive regulation of cytoskeleton organization	0	0.0336323	0.85201	1
6	P:positive regulation of cytoskeleton organization	0	0.0807175	0.766987	1
2	P:positive regulation of cytoskeleton organization	0	0.11435	0.719353	1
1	P:positive regulation of cytoskeleton organization	1	0.210762	0.0529758	1
5	P:positive regulation of cytoskeleton organization	0	0.0874439	0.756901	1
10	P:positive regulation of cytoskeleton organization	0	0.0224215	0.879624	1
[truncated: 20,065 more rows]
